# Supplementary material for: Insights into durability against resistance from the antibiotic nitrofurantoin
Source: NPJ Antimicrob Resist. 2024 Nov 25;2:41. doi: 10.1038/s44259-024-00056-1 (PMC11588651; doi:10.1038/s44259-024-00056-1)
Supplement: Supplementary file 1 — Supplementary File S1 [file 44259_2024_56_MOESM1_ESM.zip]

Archive with 7 entries (7 files):
- perspectives.R
- prescription.csv
- Q4-2023-nitrofurantoin-resistance.csv
- Q4-2023-prescription-proportion.csv
- Q4-2023-trimethoprim-resistance.csv
- resistance_nitrofurantoin.csv
- resistance_trimethoprim.csv
