# Supplementary material for: Insights into durability against resistance from the antibiotic nitrofurantoin
Source: NPJ Antimicrob Resist. 2024 Nov 25;2:41. doi: 10.1038/s44259-024-00056-1 (PMC11588651; doi:10.1038/s44259-024-00056-1)
Supplement: Supplementary file 1 — Supplementary File S1 [file 44259_2024_56_MOESM1_ESM.zip › perspectives.R]

# Enable repository from ropensci
# options(repos = c(
#   ropensci = 'https://ropensci.r-universe.dev',
#   CRAN = 'https://cloud.r-project.org'))
# 
# # Download and install fingertipsR in R
# install.packages('fingertipsR')

library(tidyverse)
library(fingertipsR)
library(patchwork)
library(ggtext)
library(ggrepel)

setwd("~/Dropbox (The University of Manchester)/nitrofurantoin")


# Convert PHE quarter format to dates
quarter2Date = function(yearquarter){
  year <- substr(yearquarter, 1, 4)
  quarter <- substr(yearquarter, 5, 6)
  month <- as.numeric(quarter) * 3
  date <- as.Date(paste(year, month, "01", sep = "-"))
  return(date)
}

# Convert PHE yearmon format to dates
yearmon2Date = function(yearquarter){
  year <- substr(yearquarter, 1, 4)
  month <- substr(yearquarter, 7, 8)
  date <- as.Date(paste(year, month, "01", sep = "-"))
  return(date)
}

# In principle you can get the data from the Fingertips API but it's not working for me
# prescription = fingertips_data(IndicatorID = 92511, AreaCode = "E92000001", AreaTypeID = "15")
# resistance_nitrofurantoin = fingertips_data(IndicatorID = 92521, AreaCode = "E92000001", AreaTypeID = "15")
# resistance_trimethoprim = fingertips_data(IndicatorID = 92521, AreaCode = "E92000001", AreaTypeID = "15")

# Read in prescription data
prescription = read_csv("prescription.csv")
prescription = prescription %>%
  mutate(`nitrofurantoin prescriptions` = Denominator - Count) %>%
  select(`Time period Sortable`, `trimethoprim prescriptions`= Count, `nitrofurantoin prescriptions`, `Total prescriptions` = Denominator) %>%
  mutate(Date = yearmon2Date(`Time period Sortable`)) %>%
  select(-`Time period Sortable`) %>%
  select(Date, everything())

prescription_long = prescription %>%
  pivot_longer(values_to = "Number of prescriptions", names_to = c("Antibiotic", NA), names_sep = " ", cols = -c(Date, `Total prescriptions`))

# Read in resistance data
resistance_nitrofurantoin = read_csv("resistance_nitrofurantoin.csv")
resistance_nitrofurantoin = resistance_nitrofurantoin %>%
  select(`Time period Sortable`, `Resistance to nitrofurantoin` = Count, Denominator_nitrofurantoin = Denominator)

resistance_trimethoprim = read_csv("resistance_trimethoprim.csv")
resistance_trimethoprim = resistance_trimethoprim %>%
  select(`Time period Sortable`, `Resistance to trimethoprim` = Count, Denominator_trimethoprim = Denominator)

# Join nitrofurantoin and trimethoprim resistance together
resistance = left_join(resistance_nitrofurantoin, resistance_trimethoprim) %>%
  mutate(Date = quarter2Date(`Time period Sortable`)) %>%
  select(-`Time period Sortable`) %>%
  mutate(`Percentage resistant to nitrofurantoin` = `Resistance to nitrofurantoin` / Denominator_nitrofurantoin) %>%
  mutate(`Percentage resistant to trimethoprim` = `Resistance to trimethoprim` / Denominator_trimethoprim)

resistance_long = resistance %>%
  select(Date, starts_with("Percentage")) %>%
  pivot_longer(values_to = "Percentage resistant", names_to = c(NA, NA, NA, "Antibiotic"), names_sep = " ", cols = -Date)


# Plotting
prescription_plot = prescription_long %>%
  ggplot(aes(x = Date, y = `Number of prescriptions`/`Total prescriptions`, colour = Antibiotic)) +
  geom_line() +
  scale_colour_brewer(type = "d", palette = "Set1") +
  theme_minimal() +
  theme(legend.position = "top")

prescription_plot = prescription_plot +
  scale_x_date(limits = c(as.Date("2015-01-01"), as.Date("2024-01-01"))) +
  labs(y = "Relative proportion of prescriptions\n(12-month rolling average)") +
  # theme(axis.title.x = element_blank(),
  #       axis.text.x = element_blank(),
  #       axis.ticks.x = element_blank()) +
  theme(legend.position = "none") +
  theme(plot.margin = unit(c(0,0,0,0), "cm"))

resistance_plot = resistance_long %>%
  ggplot(aes(x = Date, y = `Percentage resistant`, colour = Antibiotic)) +
  scale_x_date(limits = c(as.Date("2015-01-01"), as.Date("2024-01-01"))) +
  geom_point() + geom_line() +
  scale_colour_brewer(type = "d", palette = "Set1") +
  labs(y = "Proporiton of tested isolates\nwith resistance to antibiotic")+
  theme_minimal()+
  theme(legend.position = "bottom") +
  theme(plot.margin = unit(c(0,0,0,0), "cm"))


# Join prescribing and resistance
prescription_resistance = full_join(prescription, resistance, by = c("Date"="Date")) %>%
  select(Date, everything())

prescription_resistance %>%
  ggplot(aes(x = `trimethoprim prescriptions`, y = `Resistance to trimethoprim`)) +
  geom_point()


prescription_resistance_long = full_join(prescription_long, resistance_long) %>%
  select(Date, everything())

prescription_resistance_plot = prescription_resistance_long %>%
  ggplot(aes(x = Date, colour = Antibiotic)) +
  geom_line(aes(y = `Number of prescriptions`/1e6)) +
  geom_point(aes(y = `Percentage resistant`*4), shape = 3) +
  scale_y_continuous(name = "– Prescriptions of each drug (×10<sup>6</sup>)", 
              sec.axis = sec_axis(~./4, 
              name="\\+ Percentage of isolates resistant to antibiotic")) +
  #ggplot(aes(x = Date, y = `Percentage resistant`, colour = Antibiotic)) +
  # geom_point() + geom_line() +
  scale_colour_brewer(type = "d", palette = "Set1") +
  theme_minimal() +
  theme(axis.title.y = element_markdown())


A = prescription_resistance_plot = prescription_resistance_long %>%
  ggplot(aes(x = Date, colour = Antibiotic)) +
  geom_line(aes(y = `Number of prescriptions`/1e6)) +
  geom_vline(xintercept = as.Date("2016-09-01"), colour = "grey40", linetype = "22") + 
  scale_y_continuous(name = "Number of prescriptions<br>(×10<sup>6</sup>)") +
  scale_colour_brewer(type = "d", palette = "Set1") +
  guides(col = guide_legend(nrow = 1, title = "")) +
  theme_minimal() +
  theme(legend.position = "inside", legend.position.inside = c(0.5, 1.2)) +
  theme(axis.title.y = element_markdown()) +
  theme(plot.margin = unit(c(0,0,0,0), "mm"))

B = prescription_resistance_plot = prescription_resistance_long %>%
  ggplot(aes(x = Date, colour = Antibiotic)) +
  scale_y_continuous(name = "% resistant", trans = "log10", limits = c(0.01, 0.33)*100) +
  #ggplot(aes(x = Date, y = `Percentage resistant`, colour = Antibiotic)) +
  geom_point(aes(y = `Percentage resistant`*100)) +
  geom_vline(xintercept = as.Date("2016-09-01"), colour = "grey40", linetype = "22") + 
  scale_colour_brewer(type = "d", palette = "Set1") +
  theme_minimal() +
  theme(legend.position = "none") +#, legend.position.inside = c(0.5, 1.1)) +
  theme(plot.margin = unit(c(0,0,0,0), "mm"))


Q4_2023_trimethoprim_resistance = read_csv("Q4-2023-trimethoprim-resistance.csv") %>%
  mutate(Date = quarter2Date(`Time period Sortable`)) %>%
  select(`Area Code`, `AreaName`, Date, `Resistance to trimethoprim` = Value)

Q4_2023_nitrofurantoin_resistance = read_csv("Q4-2023-nitrofurantoin-resistance.csv") %>%
  mutate(Date = quarter2Date(`Time period Sortable`)) %>%
  select(`Area Code`, `AreaName`, Date, `Resistance to nitrofurantoin` = Value)

Q4_2023_prescribing = read_csv("Q4-2023-prescription-proportion.csv") %>%
  mutate(Date = yearmon2Date(`Time period Sortable`)) %>%
  select(`Area Code`, `AreaName`, Date, `Trimethoprim prescriptions` = Count, `Total prescriptions` = Denominator) %>%
  mutate(`Nitrofurantoin prescriptions` =  `Total prescriptions` -`Trimethoprim prescriptions` )


Q4_2023_resistance_prescribing = 
  left_join(Q4_2023_trimethoprim_resistance, Q4_2023_nitrofurantoin_resistance) %>%
  pivot_longer(starts_with("Resistance"), names_to = c(NA,NA,"Antibiotic"), names_sep = " ",
               values_to = "Percentage resistant") %>%
  left_join(Q4_2023_prescribing) %>%
  filter(`AreaName`!="England")

C = Q4_2023_resistance_prescribing %>%
  mutate(AreaName = ifelse(grepl("Manchester", AreaName),AreaName, NA)) %>%
  #mutate(AreaName = gsub(".+ ICB - (.+)$", "ICB \\1", AreaName)) %>%
  ggplot(aes(x = `Nitrofurantoin prescriptions`/`Total prescriptions`*100, y = `Percentage resistant`, colour = Antibiotic)) + 
  geom_point() +
  geom_smooth(method = "lm", fill = NA) +
  geom_smooth(method = "lm", show_guide = F) +
  geom_label_repel(aes(label = ifelse(`Percentage resistant`>=10 & Antibiotic == "trimethoprim", AreaName, NA))) +
  scale_x_continuous(name = "% nitrofurantoin prescriptions") +
  scale_y_continuous(name = "% resistance per ICB", trans = "log10") +
  scale_colour_brewer(type = "d", palette = "Set1") +
  guides(col = guide_legend(nrow = 1, title = "")) +
  theme_minimal() +
  theme(legend.key = element_blank()) +
  theme(legend.position = "none") +#, legend.position.inside = c(0.5, 1.1)) +
  theme(axis.title.x = element_markdown()) +
  theme(plot.margin = unit(c(0,0,0,0), "mm"))

(A / B | C )  + plot_annotation(tag_levels = "A")

prescription_resistance_long %>%
   ggplot(aes(y=`Percentage resistant`, x=`Number of prescriptions`, colour = Antibiotic)) +
   geom_point()


# Statistics

## Resistance vs. date
model_time = lm(`Percentage resistant`~Date*Antibiotic, data = prescription_resistance_long)
summary(model_time)


## Resistance vs. prescriptions
model_Q4_2024_nitro = lm(`Percentage resistant`~`Nitrofurantoin prescriptions`, data = Q4_2023_resistance_prescribing, subset = Antibiotic=="nitrofurantoin")
summary(model_Q4_2024_nitro)


figure1 = ((A / B + plot_layout(axes = "collect")) | C )  +
  plot_annotation(tag_levels = "A", tag_suffix =  "   ") +
  theme(plot.margin = unit(c(2,5,0,5), "mm"))

ggsave("figure1.png", figure1, height = 4, width = 7)
