# Supplementary material for: Insights into durability against resistance from the antibiotic nitrofurantoin
Source: NPJ Antimicrob Resist. 2024 Nov 25;2:41. doi: 10.1038/s44259-024-00056-1 (PMC11588651; doi:10.1038/s44259-024-00056-1)
Supplement: Supplementary file 1 — Supplementary File S1 [file 44259_2024_56_MOESM1_ESM.zip › prescription.csv]

Indicator ID	Indicator Name	Parent Code	Parent Name	Area Code	AreaName	Area Type	Sex	Age	Category Type	Category	Time period	Value	Lower CI 95.0 limit	Upper CI 95.0 limit	Lower CI 99.8 limit	Upper CI 99.8 limit	Count	Denominator	Value note	Recent Trend	Compared to England value or percentiles	Compared to parent value or percentiles	Time period Sortable	New data	Compared to goal	Time period range
92511	Twelve-month rolling proportion of trimethoprim class prescribed antibiotic items as a ratio of trimethoprim to nitrofurantoin			E92000001	England	England	Persons	All ages			Jan-15	64.6784					3891069	6016022					20150001	New data		1m
92511	Twelve-month rolling proportion of trimethoprim class prescribed antibiotic items as a ratio of trimethoprim to nitrofurantoin			E92000001	England	England	Persons	All ages			Feb-15	64.4945					3881471	6018295					20150002	New data		1m
92511	Twelve-month rolling proportion of trimethoprim class prescribed antibiotic items as a ratio of trimethoprim to nitrofurantoin			E92000001	England	England	Persons	All ages			Mar-15	64.3196					3880671	6033421					20150003	New data		1m
92511	Twelve-month rolling proportion of trimethoprim class prescribed antibiotic items as a ratio of trimethoprim to nitrofurantoin			E92000001	England	England	Persons	All ages			Apr-15	64.1057					3868297	6034247					20150004	New data		1m
92511	Twelve-month rolling proportion of trimethoprim class prescribed antibiotic items as a ratio of trimethoprim to nitrofurantoin			E92000001	England	England	Persons	All ages			May-15	63.8498					3836303	6008321					20150005	New data		1m
92511	Twelve-month rolling proportion of trimethoprim class prescribed antibiotic items as a ratio of trimethoprim to nitrofurantoin			E92000001	England	England	Persons	All ages			Jun-15	63.5763					3826565	6018858					20150006	New data		1m
92511	Twelve-month rolling proportion of trimethoprim class prescribed antibiotic items as a ratio of trimethoprim to nitrofurantoin			E92000001	England	England	Persons	All ages			Jul-15	63.2492					3812627	6027944					20150007	New data		1m
92511	Twelve-month rolling proportion of trimethoprim class prescribed antibiotic items as a ratio of trimethoprim to nitrofurantoin			E92000001	England	England	Persons	All ages			Aug-15	62.9274					3790133	6023023					20150008	New data		1m
92511	Twelve-month rolling proportion of trimethoprim class prescribed antibiotic items as a ratio of trimethoprim to nitrofurantoin			E92000001	England	England	Persons	All ages			Sep-15	62.5511					3769322	6025993					20150009	New data		1m
92511	Twelve-month rolling proportion of trimethoprim class prescribed antibiotic items as a ratio of trimethoprim to nitrofurantoin			E92000001	England	England	Persons	All ages			Oct-15	62.1114					3735189	6013691					20150010	New data		1m
92511	Twelve-month rolling proportion of trimethoprim class prescribed antibiotic items as a ratio of trimethoprim to nitrofurantoin			E92000001	England	England	Persons	All ages			Nov-15	61.6639					3722220	6036301					20150011	New data		1m
92511	Twelve-month rolling proportion of trimethoprim class prescribed antibiotic items as a ratio of trimethoprim to nitrofurantoin			E92000001	England	England	Persons	All ages			Dec-15	61.2794					3710528	6055098					20150012	New data		1m
92511	Twelve-month rolling proportion of trimethoprim class prescribed antibiotic items as a ratio of trimethoprim to nitrofurantoin			E92000001	England	England	Persons	All ages			Jan-16	61.0052					3688608	6046380					20160001	New data		1m
92511	Twelve-month rolling proportion of trimethoprim class prescribed antibiotic items as a ratio of trimethoprim to nitrofurantoin			E92000001	England	England	Persons	All ages			Feb-16	60.7439					3687828	6071109					20160002	New data		1m
92511	Twelve-month rolling proportion of trimethoprim class prescribed antibiotic items as a ratio of trimethoprim to nitrofurantoin			E92000001	England	England	Persons	All ages			Mar-16	60.4056					3665169	6067597					20160003	New data		1m
92511	Twelve-month rolling proportion of trimethoprim class prescribed antibiotic items as a ratio of trimethoprim to nitrofurantoin			E92000001	England	England	Persons	All ages			Apr-16	60.0385					3661128	6097968					20160004	New data		1m
92511	Twelve-month rolling proportion of trimethoprim class prescribed antibiotic items as a ratio of trimethoprim to nitrofurantoin			E92000001	England	England	Persons	All ages			May-16	59.6683					3644189	6107413					20160005	New data		1m
92511	Twelve-month rolling proportion of trimethoprim class prescribed antibiotic items as a ratio of trimethoprim to nitrofurantoin			E92000001	England	England	Persons	All ages			Jun-16	59.2796					3627460	6119241					20160006	New data		1m
92511	Twelve-month rolling proportion of trimethoprim class prescribed antibiotic items as a ratio of trimethoprim to nitrofurantoin			E92000001	England	England	Persons	All ages			Jul-16	58.8933					3592251	6099588					20160007	New data		1m
92511	Twelve-month rolling proportion of trimethoprim class prescribed antibiotic items as a ratio of trimethoprim to nitrofurantoin			E92000001	England	England	Persons	All ages			Aug-16	58.5243					3591759	6137205					20160008	New data		1m
92511	Twelve-month rolling proportion of trimethoprim class prescribed antibiotic items as a ratio of trimethoprim to nitrofurantoin			E92000001	England	England	Persons	All ages			Sep-16	58.1073					3576573	6155120					20160009	New data		1m
92511	Twelve-month rolling proportion of trimethoprim class prescribed antibiotic items as a ratio of trimethoprim to nitrofurantoin			E92000001	England	England	Persons	All ages			Oct-16	57.7389					3549194	6146976					20160010	New data		1m
92511	Twelve-month rolling proportion of trimethoprim class prescribed antibiotic items as a ratio of trimethoprim to nitrofurantoin			E92000001	England	England	Persons	All ages			Nov-16	57.3772					3532940	6157393					20160011	New data		1m
92511	Twelve-month rolling proportion of trimethoprim class prescribed antibiotic items as a ratio of trimethoprim to nitrofurantoin			E92000001	England	England	Persons	All ages			Dec-16	56.9681					3497106	6138705					20160012	New data		1m
92511	Twelve-month rolling proportion of trimethoprim class prescribed antibiotic items as a ratio of trimethoprim to nitrofurantoin			E92000001	England	England	Persons	All ages			Jan-17	56.51					3479758	6157513					20170001	New data		1m
92511	Twelve-month rolling proportion of trimethoprim class prescribed antibiotic items as a ratio of trimethoprim to nitrofurantoin			E92000001	England	England	Persons	All ages			Feb-17	56.04					3442130	6142553					20170002	New data		1m
92511	Twelve-month rolling proportion of trimethoprim class prescribed antibiotic items as a ratio of trimethoprim to nitrofurantoin			E92000001	England	England	Persons	All ages			Mar-17	55.46					3425057	6176014					20170003	New data		1m
92511	Twelve-month rolling proportion of trimethoprim class prescribed antibiotic items as a ratio of trimethoprim to nitrofurantoin			E92000001	England	England	Persons	All ages			Apr-17	54.85					3358161	6122775					20170004	New data		1m
92511	Twelve-month rolling proportion of trimethoprim class prescribed antibiotic items as a ratio of trimethoprim to nitrofurantoin			E92000001	England	England	Persons	All ages			May-17	54.08					3321936	6142827					20170005	New data		1m
92511	Twelve-month rolling proportion of trimethoprim class prescribed antibiotic items as a ratio of trimethoprim to nitrofurantoin			E92000001	England	England	Persons	All ages			Jun-17	53.1					3261608	6142592					20170006	New data		1m
92511	Twelve-month rolling proportion of trimethoprim class prescribed antibiotic items as a ratio of trimethoprim to nitrofurantoin			E92000001	England	England	Persons	All ages			Jul-17	51.96					3195499	6150248					20170007	New data		1m
92511	Twelve-month rolling proportion of trimethoprim class prescribed antibiotic items as a ratio of trimethoprim to nitrofurantoin			E92000001	England	England	Persons	All ages			Aug-17	50.69					3118234	6152063					20170008	New data		1m
92511	Twelve-month rolling proportion of trimethoprim class prescribed antibiotic items as a ratio of trimethoprim to nitrofurantoin			E92000001	England	England	Persons	All ages			Sep-17	49.34					3022700	6125830					20170009	New data		1m
92511	Twelve-month rolling proportion of trimethoprim class prescribed antibiotic items as a ratio of trimethoprim to nitrofurantoin			E92000001	England	England	Persons	All ages			Oct-17	47.89					2938050	6135169					20170010	New data		1m
92511	Twelve-month rolling proportion of trimethoprim class prescribed antibiotic items as a ratio of trimethoprim to nitrofurantoin			E92000001	England	England	Persons	All ages			Nov-17	46.44					2841985	6119559					20170011	New data		1m
92511	Twelve-month rolling proportion of trimethoprim class prescribed antibiotic items as a ratio of trimethoprim to nitrofurantoin			E92000001	England	England	Persons	All ages			Dec-17	45.05					2737510	6076082					20170012	New data		1m
92511	Twelve-month rolling proportion of trimethoprim class prescribed antibiotic items as a ratio of trimethoprim to nitrofurantoin			E92000001	England	England	Persons	All ages			Jan-18	43.55					2646782	6078254					20180001	New data		1m
92511	Twelve-month rolling proportion of trimethoprim class prescribed antibiotic items as a ratio of trimethoprim to nitrofurantoin			E92000001	England	England	Persons	All ages			Feb-18	42.23					2558938	6059420					20180002	New data		1m
92511	Twelve-month rolling proportion of trimethoprim class prescribed antibiotic items as a ratio of trimethoprim to nitrofurantoin			E92000001	England	England	Persons	All ages			Mar-18	40.82					2452831	6009437					20180003	New data		1m
92511	Twelve-month rolling proportion of trimethoprim class prescribed antibiotic items as a ratio of trimethoprim to nitrofurantoin			E92000001	England	England	Persons	All ages			Apr-18	39.65					2389767	6026997					20180004	New data		1m
92511	Twelve-month rolling proportion of trimethoprim class prescribed antibiotic items as a ratio of trimethoprim to nitrofurantoin			E92000001	England	England	Persons	All ages			May-18	38.51					2313867	6007737					20180005	New data		1m
92511	Twelve-month rolling proportion of trimethoprim class prescribed antibiotic items as a ratio of trimethoprim to nitrofurantoin			E92000001	England	England	Persons	All ages			Jun-18	37.5					2240895	5975761					20180006	New data		1m
92511	Twelve-month rolling proportion of trimethoprim class prescribed antibiotic items as a ratio of trimethoprim to nitrofurantoin			E92000001	England	England	Persons	All ages			Jul-18	36.58					2176946	5951074					20180007	New data		1m
92511	Twelve-month rolling proportion of trimethoprim class prescribed antibiotic items as a ratio of trimethoprim to nitrofurantoin			E92000001	England	England	Persons	All ages			Aug-18	35.68					2123126	5950284					20180008	New data		1m
92511	Twelve-month rolling proportion of trimethoprim class prescribed antibiotic items as a ratio of trimethoprim to nitrofurantoin			E92000001	England	England	Persons	All ages			Sep-18	34.87					2065296	5922483					20180009	New data		1m
92511	Twelve-month rolling proportion of trimethoprim class prescribed antibiotic items as a ratio of trimethoprim to nitrofurantoin			E92000001	England	England	Persons	All ages			Oct-18	34.11					2019292	5920701					20180010	New data		1m
92511	Twelve-month rolling proportion of trimethoprim class prescribed antibiotic items as a ratio of trimethoprim to nitrofurantoin			E92000001	England	England	Persons	All ages			Nov-18	33.43					1976864	5912728					20180011	New data		1m
92511	Twelve-month rolling proportion of trimethoprim class prescribed antibiotic items as a ratio of trimethoprim to nitrofurantoin			E92000001	England	England	Persons	All ages			Dec-18	32.82					1941367	5914590					20180012	New data		1m
92511	Twelve-month rolling proportion of trimethoprim class prescribed antibiotic items as a ratio of trimethoprim to nitrofurantoin			E92000001	England	England	Persons	All ages			Jan-19	32.21					1902398	5905505					20190001	New data		1m
92511	Twelve-month rolling proportion of trimethoprim class prescribed antibiotic items as a ratio of trimethoprim to nitrofurantoin			E92000001	England	England	Persons	All ages			Feb-19	31.72					1870264	5896334					20190002	New data		1m
92511	Twelve-month rolling proportion of trimethoprim class prescribed antibiotic items as a ratio of trimethoprim to nitrofurantoin			E92000001	England	England	Persons	All ages			Mar-19	31.19					1838156	5892602					20190003	New data		1m
92511	Twelve-month rolling proportion of trimethoprim class prescribed antibiotic items as a ratio of trimethoprim to nitrofurantoin			E92000001	England	England	Persons	All ages			Apr-19	30.73					1805967	5876732					20190004	New data		1m
92511	Twelve-month rolling proportion of trimethoprim class prescribed antibiotic items as a ratio of trimethoprim to nitrofurantoin			E92000001	England	England	Persons	All ages			May-19	30.29					1781602	5881387					20190005	New data		1m
92511	Twelve-month rolling proportion of trimethoprim class prescribed antibiotic items as a ratio of trimethoprim to nitrofurantoin			E92000001	England	England	Persons	All ages			Jun-19	29.9					1754121	5867317					20190006	New data		1m
92511	Twelve-month rolling proportion of trimethoprim class prescribed antibiotic items as a ratio of trimethoprim to nitrofurantoin			E92000001	England	England	Persons	All ages			Jul-19	29.52					1732274	5867884					20190007	New data		1m
92511	Twelve-month rolling proportion of trimethoprim class prescribed antibiotic items as a ratio of trimethoprim to nitrofurantoin			E92000001	England	England	Persons	All ages			Aug-19	29.19					1708462	5853644					20190008	New data		1m
92511	Twelve-month rolling proportion of trimethoprim class prescribed antibiotic items as a ratio of trimethoprim to nitrofurantoin			E92000001	England	England	Persons	All ages			Sep-19	28.88					1691120	5856405					20190009	New data		1m
92511	Twelve-month rolling proportion of trimethoprim class prescribed antibiotic items as a ratio of trimethoprim to nitrofurantoin			E92000001	England	England	Persons	All ages			Oct-19	28.6					1672689	5848842					20190010	New data		1m
92511	Twelve-month rolling proportion of trimethoprim class prescribed antibiotic items as a ratio of trimethoprim to nitrofurantoin			E92000001	England	England	Persons	All ages			Nov-19	28.39					1654847	5828978					20190011	New data		1m
92511	Twelve-month rolling proportion of trimethoprim class prescribed antibiotic items as a ratio of trimethoprim to nitrofurantoin			E92000001	England	England	Persons	All ages			Dec-19	28.2					1642769	5824988					20190012	New data		1m
92511	Twelve-month rolling proportion of trimethoprim class prescribed antibiotic items as a ratio of trimethoprim to nitrofurantoin			E92000001	England	England	Persons	All ages			Jan-20	27.98					1630111	5825053					20200001	New data		1m
92511	Twelve-month rolling proportion of trimethoprim class prescribed antibiotic items as a ratio of trimethoprim to nitrofurantoin			E92000001	England	England	Persons	All ages			Feb-20	27.78					1618890	5827350					20200002	New data		1m
92511	Twelve-month rolling proportion of trimethoprim class prescribed antibiotic items as a ratio of trimethoprim to nitrofurantoin			E92000001	England	England	Persons	All ages			Mar-20	27.64					1606085	5810971					20200003	New data		1m
92511	Twelve-month rolling proportion of trimethoprim class prescribed antibiotic items as a ratio of trimethoprim to nitrofurantoin			E92000001	England	England	Persons	All ages			Apr-20	27.55					1606784	5833248					20200004	New data		1m
92511	Twelve-month rolling proportion of trimethoprim class prescribed antibiotic items as a ratio of trimethoprim to nitrofurantoin			E92000001	England	England	Persons	All ages			May-20	27.45					1591279	5797203					20200005	New data		1m
92511	Twelve-month rolling proportion of trimethoprim class prescribed antibiotic items as a ratio of trimethoprim to nitrofurantoin			E92000001	England	England	Persons	All ages			Jun-20	27.36					1587640	5803322					20200006	New data		1m
92511	Twelve-month rolling proportion of trimethoprim class prescribed antibiotic items as a ratio of trimethoprim to nitrofurantoin			E92000001	England	England	Persons	All ages			Jul-20	27.28					1585295	5811851					20200007	New data		1m
92511	Twelve-month rolling proportion of trimethoprim class prescribed antibiotic items as a ratio of trimethoprim to nitrofurantoin			E92000001	England	England	Persons	All ages			Aug-20	27.2					1565068	5753773					20200008	New data		1m
92511	Twelve-month rolling proportion of trimethoprim class prescribed antibiotic items as a ratio of trimethoprim to nitrofurantoin			E92000001	England	England	Persons	All ages			Sep-20	27.12					1559716	5751624					20200009	New data		1m
92511	Twelve-month rolling proportion of trimethoprim class prescribed antibiotic items as a ratio of trimethoprim to nitrofurantoin			E92000001	England	England	Persons	All ages			Oct-20	27.04					1552449	5740844					20200010	New data		1m
92511	Twelve-month rolling proportion of trimethoprim class prescribed antibiotic items as a ratio of trimethoprim to nitrofurantoin			E92000001	England	England	Persons	All ages			Nov-20	26.94					1551297	5758546					20200011	New data		1m
92511	Twelve-month rolling proportion of trimethoprim class prescribed antibiotic items as a ratio of trimethoprim to nitrofurantoin			E92000001	England	England	Persons	All ages			Dec-20	26.88					1558567	5798842					20200012	New data		1m
92511	Twelve-month rolling proportion of trimethoprim class prescribed antibiotic items as a ratio of trimethoprim to nitrofurantoin			E92000001	England	England	Persons	All ages			Jan-21	26.8					1542582	5755894					20210001	New data		1m
92511	Twelve-month rolling proportion of trimethoprim class prescribed antibiotic items as a ratio of trimethoprim to nitrofurantoin			E92000001	England	England	Persons	All ages			Feb-21	26.74					1535583	5743620					20210002	New data		1m
92511	Twelve-month rolling proportion of trimethoprim class prescribed antibiotic items as a ratio of trimethoprim to nitrofurantoin			E92000001	England	England	Persons	All ages			Mar-21	26.66					1534701	5755517					20210003	New data		1m
92511	Twelve-month rolling proportion of trimethoprim class prescribed antibiotic items as a ratio of trimethoprim to nitrofurantoin			E92000001	England	England	Persons	All ages			Apr-21	26.61					1518911	5709067					20210004	New data		1m
92511	Twelve-month rolling proportion of trimethoprim class prescribed antibiotic items as a ratio of trimethoprim to nitrofurantoin			E92000001	England	England	Persons	All ages			May-21	26.58					1509907	5680541					20210005	New data		1m
92511	Twelve-month rolling proportion of trimethoprim class prescribed antibiotic items as a ratio of trimethoprim to nitrofurantoin			E92000001	England	England	Persons	All ages			Jun-21	26.56					1503500	5660573					20210006	New data		1m
92511	Twelve-month rolling proportion of trimethoprim class prescribed antibiotic items as a ratio of trimethoprim to nitrofurantoin			E92000001	England	England	Persons	All ages			Jul-21	26.52					1495135	5637247					20210007	New data		1m
92511	Twelve-month rolling proportion of trimethoprim class prescribed antibiotic items as a ratio of trimethoprim to nitrofurantoin			E92000001	England	England	Persons	All ages			Aug-21	26.46					1496535	5655114					20210008	New data		1m
92511	Twelve-month rolling proportion of trimethoprim class prescribed antibiotic items as a ratio of trimethoprim to nitrofurantoin			E92000001	England	England	Persons	All ages			Sep-21	26.45					1495021	5653206					20210009	New data		1m
92511	Twelve-month rolling proportion of trimethoprim class prescribed antibiotic items as a ratio of trimethoprim to nitrofurantoin			E92000001	England	England	Persons	All ages			Oct-21	26.45					1485646	5616338					20210010	New data		1m
92511	Twelve-month rolling proportion of trimethoprim class prescribed antibiotic items as a ratio of trimethoprim to nitrofurantoin			E92000001	England	England	Persons	All ages			Nov-21	26.45					1481905	5603152					20210011	New data		1m
92511	Twelve-month rolling proportion of trimethoprim class prescribed antibiotic items as a ratio of trimethoprim to nitrofurantoin			E92000001	England	England	Persons	All ages			Dec-21	26.42					1473950	5578748					20210012	New data		1m
92511	Twelve-month rolling proportion of trimethoprim class prescribed antibiotic items as a ratio of trimethoprim to nitrofurantoin			E92000001	England	England	Persons	All ages			Jan-22	26.44					1477182	5587888					20220001	New data		1m
92511	Twelve-month rolling proportion of trimethoprim class prescribed antibiotic items as a ratio of trimethoprim to nitrofurantoin			E92000001	England	England	Persons	All ages			Feb-22	26.47					1480659	5593294					20220002	New data		1m
92511	Twelve-month rolling proportion of trimethoprim class prescribed antibiotic items as a ratio of trimethoprim to nitrofurantoin			E92000001	England	England	Persons	All ages			Mar-22	26.51					1483312	5596064					20220003	New data		1m
92511	Twelve-month rolling proportion of trimethoprim class prescribed antibiotic items as a ratio of trimethoprim to nitrofurantoin			E92000001	England	England	Persons	All ages			Apr-22	26.51					1483862	5596495					20220004	New data		1m
92511	Twelve-month rolling proportion of trimethoprim class prescribed antibiotic items as a ratio of trimethoprim to nitrofurantoin			E92000001	England	England	Persons	All ages			May-22	26.51					1495098	5640490					20220005	New data		1m
92511	Twelve-month rolling proportion of trimethoprim class prescribed antibiotic items as a ratio of trimethoprim to nitrofurantoin			E92000001	England	England	Persons	All ages			Jun-22	26.52					1494688	5636696					20220006	New data		1m
92511	Twelve-month rolling proportion of trimethoprim class prescribed antibiotic items as a ratio of trimethoprim to nitrofurantoin			E92000001	England	England	Persons	All ages			Jul-22	26.55					1490622	5614120					20220007	New data		1m
92511	Twelve-month rolling proportion of trimethoprim class prescribed antibiotic items as a ratio of trimethoprim to nitrofurantoin			E92000001	England	England	Persons	All ages			Aug-22	26.57					1494376	5623645					20220008	New data		1m
92511	Twelve-month rolling proportion of trimethoprim class prescribed antibiotic items as a ratio of trimethoprim to nitrofurantoin			E92000001	England	England	Persons	All ages			Sep-22	26.56					1494739	5628587					20220009	New data		1m
92511	Twelve-month rolling proportion of trimethoprim class prescribed antibiotic items as a ratio of trimethoprim to nitrofurantoin			E92000001	England	England	Persons	All ages			Oct-22	26.54					1497080	5640684					20220010	New data		1m
92511	Twelve-month rolling proportion of trimethoprim class prescribed antibiotic items as a ratio of trimethoprim to nitrofurantoin			E92000001	England	England	Persons	All ages			Nov-22	26.56					1501229	5653073					20220011	New data		1m
92511	Twelve-month rolling proportion of trimethoprim class prescribed antibiotic items as a ratio of trimethoprim to nitrofurantoin			E92000001	England	England	Persons	All ages			Dec-22	26.62					1497053	5623901					20220012	New data		1m
92511	Twelve-month rolling proportion of trimethoprim class prescribed antibiotic items as a ratio of trimethoprim to nitrofurantoin			E92000001	England	England	Persons	All ages			Jan-23	26.68					1502452	5630780					20230001	New data		1m
92511	Twelve-month rolling proportion of trimethoprim class prescribed antibiotic items as a ratio of trimethoprim to nitrofurantoin			E92000001	England	England	Persons	All ages			Feb-23	26.78					1507470	5629374					20230002	New data		1m
92511	Twelve-month rolling proportion of trimethoprim class prescribed antibiotic items as a ratio of trimethoprim to nitrofurantoin			E92000001	England	England	Persons	All ages			Mar-23	26.82					1511783	5636538					20230003	New data		1m
92511	Twelve-month rolling proportion of trimethoprim class prescribed antibiotic items as a ratio of trimethoprim to nitrofurantoin			E92000001	England	England	Persons	All ages			Apr-23	26.84					1510203	5626768					20230004	New data		1m
92511	Twelve-month rolling proportion of trimethoprim class prescribed antibiotic items as a ratio of trimethoprim to nitrofurantoin			E92000001	England	England	Persons	All ages			May-23	26.83					1507747	5619707					20230005	New data		1m
92511	Twelve-month rolling proportion of trimethoprim class prescribed antibiotic items as a ratio of trimethoprim to nitrofurantoin			E92000001	England	England	Persons	All ages			Jun-23	26.83					1512054	5635195					20230006	New data		1m
92511	Twelve-month rolling proportion of trimethoprim class prescribed antibiotic items as a ratio of trimethoprim to nitrofurantoin			E92000001	England	England	Persons	All ages			Jul-23	26.82					1518218	5660010					20230007	New data		1m
92511	Twelve-month rolling proportion of trimethoprim class prescribed antibiotic items as a ratio of trimethoprim to nitrofurantoin			E92000001	England	England	Persons	All ages			Aug-23	26.83					1522367	5673109					20230008	New data		1m
92511	Twelve-month rolling proportion of trimethoprim class prescribed antibiotic items as a ratio of trimethoprim to nitrofurantoin			E92000001	England	England	Persons	All ages			Sep-23	26.89					1522907	5664388					20230009	New data		1m
92511	Twelve-month rolling proportion of trimethoprim class prescribed antibiotic items as a ratio of trimethoprim to nitrofurantoin			E92000001	England	England	Persons	All ages			Oct-23	26.89					1527615	5680280					20230010	New data		1m
92511	Twelve-month rolling proportion of trimethoprim class prescribed antibiotic items as a ratio of trimethoprim to nitrofurantoin			E92000001	England	England	Persons	All ages			Nov-23	26.93					1526511	5668457					20230011	New data		1m
92511	Twelve-month rolling proportion of trimethoprim class prescribed antibiotic items as a ratio of trimethoprim to nitrofurantoin			E92000001	England	England	Persons	All ages			Dec-23	26.96					1527946	5667838					20230012	New data		1m
