# Supplementary material for: Insights into durability against resistance from the antibiotic nitrofurantoin
Source: NPJ Antimicrob Resist. 2024 Nov 25;2:41. doi: 10.1038/s44259-024-00056-1 (PMC11588651; doi:10.1038/s44259-024-00056-1)
Supplement: Supplementary file 1 — Supplementary File S1 [file 44259_2024_56_MOESM1_ESM.zip › Q4-2023-nitrofurantoin-resistance.csv]

Indicator ID	Indicator Name	Parent Code	Parent Name	Area Code	AreaName	Area Type	Sex	Age	Category Type	Category	Time period	Value	Lower CI 95.0 limit	Upper CI 95.0 limit	Lower CI 99.8 limit	Upper CI 99.8 limit	Count	Denominator	Value note	Recent Trend	Compared to England value or percentiles	Compared to parent value or percentiles	Time period Sortable	New data	Compared to goal	Time period range
92521	Percentage of community E. coli (or coliform) urine specimens resistant to nitrofurantoin; by quarter			E92000001	England	England	Persons	All ages			2023 Q4	2					<div class="no-data">-</div>	89499		No significant change			20230400	New data		3m
92521	Percentage of community E. coli (or coliform) urine specimens resistant to nitrofurantoin; by quarter	E92000001	England	nE38000161	Cheshire and Merseyside ICB - 01T	Sub-ICB, former CCGs	Persons	All ages			2023 Q4	30					<div class="no-data">-</div>	47		No significant change	Highest quintile		20230400	New data		3m
92521	Percentage of community E. coli (or coliform) urine specimens resistant to nitrofurantoin; by quarter	E92000001	England	nE38000101	Cheshire and Merseyside ICB - 99A	Sub-ICB, former CCGs	Persons	All ages			2023 Q4	26					<div class="no-data">-</div>	155		No significant change	Highest quintile		20230400	New data		3m
92521	Percentage of community E. coli (or coliform) urine specimens resistant to nitrofurantoin; by quarter	E92000001	England	nE38000034	Lancashire and South Cumbria ICB - 00X	Sub-ICB, former CCGs	Persons	All ages			2023 Q4	13					<div class="no-data">-</div>	167		No significant change	Highest quintile		20230400	New data		3m
92521	Percentage of community E. coli (or coliform) urine specimens resistant to nitrofurantoin; by quarter	E92000001	England	nE38000227	Lancashire and South Cumbria ICB - 01E	Sub-ICB, former CCGs	Persons	All ages			2023 Q4	10					<div class="no-data">-</div>	192		No significant change	Highest quintile		20230400	New data		3m
92521	Percentage of community E. coli (or coliform) urine specimens resistant to nitrofurantoin; by quarter	E92000001	England	nE38000122	Humber and North Yorkshire ICB - 03K	Sub-ICB, former CCGs	Persons	All ages			2023 Q4	10					<div class="no-data">-</div>	274		No significant change	Highest quintile		20230400	New data		3m
92521	Percentage of community E. coli (or coliform) urine specimens resistant to nitrofurantoin; by quarter	E92000001	England	nE38000253	Hampshire and Isle Of Wight ICB - D9Y0V	Sub-ICB, former CCGs	Persons	All ages			2023 Q4	10					<div class="no-data">-</div>	1887		No significant change	Highest quintile		20230400	New data		3m
92521	Percentage of community E. coli (or coliform) urine specimens resistant to nitrofurantoin; by quarter	E92000001	England	nE38000053	Staffordshire and Stoke-on-Trent ICB - 05D	Sub-ICB, former CCGs	Persons	All ages			2023 Q4	9					<div class="no-data">-</div>	249		No significant change	Highest quintile		20230400	New data		3m
92521	Percentage of community E. coli (or coliform) urine specimens resistant to nitrofurantoin; by quarter	E92000001	England	nE38000119	Humber and North Yorkshire ICB - 03H	Sub-ICB, former CCGs	Persons	All ages			2023 Q4	8					<div class="no-data">-</div>	282		No significant change	Highest quintile		20230400	New data		3m
92521	Percentage of community E. coli (or coliform) urine specimens resistant to nitrofurantoin; by quarter	E92000001	England	nE38000097	Leicester, Leicestershire and Rutland ICB - 04C	Sub-ICB, former CCGs	Persons	All ages			2023 Q4	7					<div class="no-data">-</div>	486		No significant change	Highest quintile		20230400	New data		3m
92521	Percentage of community E. coli (or coliform) urine specimens resistant to nitrofurantoin; by quarter	E92000001	England	nE38000050	Lancashire and South Cumbria ICB - 01A	Sub-ICB, former CCGs	Persons	All ages			2023 Q4	7					<div class="no-data">-</div>	69		No significant change	Highest quintile		20230400	New data		3m
92521	Percentage of community E. coli (or coliform) urine specimens resistant to nitrofurantoin; by quarter	E92000001	England	nE38000091	Cheshire and Merseyside ICB - 01J	Sub-ICB, former CCGs	Persons	All ages			2023 Q4	7					<div class="no-data">-</div>	137		No significant change	Highest quintile		20230400	New data		3m
92521	Percentage of community E. coli (or coliform) urine specimens resistant to nitrofurantoin; by quarter	E92000001	England	nE38000238	Lincolnshire ICB - 71E	Sub-ICB, former CCGs	Persons	All ages			2023 Q4	6					<div class="no-data">-</div>	1316		No significant change	Highest quintile		20230400	New data		3m
92521	Percentage of community E. coli (or coliform) urine specimens resistant to nitrofurantoin; by quarter	E92000001	England	nE38000051	Leicester, Leicestershire and Rutland ICB - 03W	Sub-ICB, former CCGs	Persons	All ages			2023 Q4	6					<div class="no-data">-</div>	693		No significant change	Highest quintile		20230400	New data		3m
92521	Percentage of community E. coli (or coliform) urine specimens resistant to nitrofurantoin; by quarter	E92000001	England	nE38000261	Derby and Derbyshire ICB - 15M	Sub-ICB, former CCGs	Persons	All ages			2023 Q4	6					<div class="no-data">-</div>	2764		No significant change	Highest quintile		20230400	New data		3m
92521	Percentage of community E. coli (or coliform) urine specimens resistant to nitrofurantoin; by quarter	E92000001	England	nE38000262	Northamptonshire ICB - 78H	Sub-ICB, former CCGs	Persons	All ages			2023 Q4	5					<div class="no-data">-</div>	1586		No significant change	Highest quintile		20230400	New data		3m
92521	Percentage of community E. coli (or coliform) urine specimens resistant to nitrofurantoin; by quarter	E92000001	England	nE38000135	Greater Manchester ICB - 00Y	Sub-ICB, former CCGs	Persons	All ages			2023 Q4	5					<div class="no-data">-</div>	329		No significant change	Highest quintile		20230400	New data		3m
92521	Percentage of community E. coli (or coliform) urine specimens resistant to nitrofurantoin; by quarter	E92000001	England	nE38000045	Dorset ICB - 11J	Sub-ICB, former CCGs	Persons	All ages			2023 Q4	5					<div class="no-data">-</div>	2514		No significant change	Highest quintile		20230400	New data		3m
92521	Percentage of community E. coli (or coliform) urine specimens resistant to nitrofurantoin; by quarter	E92000001	England	nE38000150	Somerset ICB - 11X	Sub-ICB, former CCGs	Persons	All ages			2023 Q4	4					<div class="no-data">-</div>	1121		No significant change	2nd highest quintile		20230400	New data		3m
92521	Percentage of community E. coli (or coliform) urine specimens resistant to nitrofurantoin; by quarter	E92000001	England	nE38000215	North East and North Cumbria ICB - 01H	Sub-ICB, former CCGs	Persons	All ages			2023 Q4	4					<div class="no-data">-</div>	367		No significant change	2nd highest quintile		20230400	New data		3m
92521	Percentage of community E. coli (or coliform) urine specimens resistant to nitrofurantoin; by quarter	E92000001	England	nE38000201	Leicester, Leicestershire and Rutland ICB - 04V	Sub-ICB, former CCGs	Persons	All ages			2023 Q4	4					<div class="no-data">-</div>	768		No significant change	2nd highest quintile		20230400	New data		3m
92521	Percentage of community E. coli (or coliform) urine specimens resistant to nitrofurantoin; by quarter	E92000001	England	nE38000080	Greater Manchester ICB - 01D	Sub-ICB, former CCGs	Persons	All ages			2023 Q4	4					<div class="no-data">-</div>	387		No significant change	2nd highest quintile		20230400	New data		3m
92521	Percentage of community E. coli (or coliform) urine specimens resistant to nitrofurantoin; by quarter	E92000001	England	nE38000172	Cheshire and Merseyside ICB - 01X	Sub-ICB, former CCGs	Persons	All ages			2023 Q4	4					<div class="no-data">-</div>	170		No significant change	2nd highest quintile		20230400	New data		3m
92521	Percentage of community E. coli (or coliform) urine specimens resistant to nitrofurantoin; by quarter	E92000001	England	nE38000068	Cheshire and Merseyside ICB - 01F	Sub-ICB, former CCGs	Persons	All ages			2023 Q4	4					<div class="no-data">-</div>	127		No significant change	2nd highest quintile		20230400	New data		3m
92521	Percentage of community E. coli (or coliform) urine specimens resistant to nitrofurantoin; by quarter	E92000001	England	nE38000222	Bristol, North Somerset and South Gloucestershire ICB - 15C	Sub-ICB, former CCGs	Persons	All ages			2023 Q4	4					<div class="no-data">-</div>	1724		No significant change	2nd highest quintile		20230400	New data		3m
92521	Percentage of community E. coli (or coliform) urine specimens resistant to nitrofurantoin; by quarter	E92000001	England	nE38000231	Bath and North East Somerset, Swindon and Wiltshire ICB - 92G	Sub-ICB, former CCGs	Persons	All ages			2023 Q4	4					<div class="no-data">-</div>	1180		No significant change	2nd highest quintile		20230400	New data		3m
92521	Percentage of community E. coli (or coliform) urine specimens resistant to nitrofurantoin; by quarter	E92000001	England	nE38000232	West Yorkshire ICB - 36J	Sub-ICB, former CCGs	Persons	All ages			2023 Q4	3					<div class="no-data">-</div>	1458		No significant change	2nd highest quintile		20230400	New data		3m
92521	Percentage of community E. coli (or coliform) urine specimens resistant to nitrofurantoin; by quarter	E92000001	England	nE38000235	Sussex ICB - 97R	Sub-ICB, former CCGs	Persons	All ages			2023 Q4	3					<div class="no-data">-</div>	874		No significant change	2nd highest quintile		20230400	New data		3m
92521	Percentage of community E. coli (or coliform) urine specimens resistant to nitrofurantoin; by quarter	E92000001	England	nE38000079	Hertfordshire and West Essex ICB - 06N	Sub-ICB, former CCGs	Persons	All ages			2023 Q4	3					<div class="no-data">-</div>	227		No significant change	2nd highest quintile		20230400	New data		3m
92521	Percentage of community E. coli (or coliform) urine specimens resistant to nitrofurantoin; by quarter	E92000001	England	nE38000236	Herefordshire and Worcestershire ICB - 18C	Sub-ICB, former CCGs	Persons	All ages			2023 Q4	3					<div class="no-data">-</div>	1558		No significant change	2nd highest quintile		20230400	New data		3m
92521	Percentage of community E. coli (or coliform) urine specimens resistant to nitrofurantoin; by quarter	E92000001	England	nE38000137	Hampshire and Isle Of Wight ICB - 10R	Sub-ICB, former CCGs	Persons	All ages			2023 Q4	3					<div class="no-data">-</div>	297		No significant change	2nd highest quintile		20230400	New data		3m
92521	Percentage of community E. coli (or coliform) urine specimens resistant to nitrofurantoin; by quarter	E92000001	England	nE38000024	Greater Manchester ICB - 00V	Sub-ICB, former CCGs	Persons	All ages			2023 Q4	3					<div class="no-data">-</div>	366		No significant change	2nd highest quintile		20230400	New data		3m
92521	Percentage of community E. coli (or coliform) urine specimens resistant to nitrofurantoin; by quarter	E92000001	England	nE38000194	Cheshire and Merseyside ICB - 02E	Sub-ICB, former CCGs	Persons	All ages			2023 Q4	3					<div class="no-data">-</div>	171		No significant change	2nd highest quintile		20230400	New data		3m
92521	Percentage of community E. coli (or coliform) urine specimens resistant to nitrofurantoin; by quarter	E92000001	England	nE38000260	Cambridgeshire and Peterborough ICB - 06H	Sub-ICB, former CCGs	Persons	All ages			2023 Q4	3					<div class="no-data">-</div>	1730		No significant change	2nd highest quintile		20230400	New data		3m
92521	Percentage of community E. coli (or coliform) urine specimens resistant to nitrofurantoin; by quarter	E92000001	England	nE38000153	Staffordshire and Stoke-on-Trent ICB - 05Q	Sub-ICB, former CCGs	Persons	All ages			2023 Q4	2					<div class="no-data">-</div>	380		No significant change	Middle quintile		20230400	New data		3m
92521	Percentage of community E. coli (or coliform) urine specimens resistant to nitrofurantoin; by quarter	E92000001	England	nE38000243	Nottingham and Nottinghamshire ICB - 52R	Sub-ICB, former CCGs	Persons	All ages			2023 Q4	2					<div class="no-data">-</div>	1828		No significant change	Middle quintile		20230400	New data		3m
92521	Percentage of community E. coli (or coliform) urine specimens resistant to nitrofurantoin; by quarter	E92000001	England	nE38000256	North West London ICB - W2U3Z	Sub-ICB, former CCGs	Persons	All ages			2023 Q4	2					<div class="no-data">-</div>	1607		No significant change	Middle quintile		20230400	New data		3m
92521	Percentage of community E. coli (or coliform) urine specimens resistant to nitrofurantoin; by quarter	E92000001	England	nE38000255	North East London ICB - A3A8R	Sub-ICB, former CCGs	Persons	All ages			2023 Q4	2					<div class="no-data">-</div>	2485		No significant change	Middle quintile		20230400	New data		3m
92521	Percentage of community E. coli (or coliform) urine specimens resistant to nitrofurantoin; by quarter	E92000001	England	nE38000127	North East and North Cumbria ICB - 99C	Sub-ICB, former CCGs	Persons	All ages			2023 Q4	2					<div class="no-data">-</div>	525		No significant change	Middle quintile		20230400	New data		3m
92521	Percentage of community E. coli (or coliform) urine specimens resistant to nitrofurantoin; by quarter	E92000001	England	nE38000212	North East and North Cumbria ICB - 13T	Sub-ICB, former CCGs	Persons	All ages			2023 Q4	2					<div class="no-data">-</div>	1054		No significant change	Middle quintile		20230400	New data		3m
92521	Percentage of community E. coli (or coliform) urine specimens resistant to nitrofurantoin; by quarter	E92000001	England	nE38000130	North East and North Cumbria ICB - 00L	Sub-ICB, former CCGs	Persons	All ages			2023 Q4	2					<div class="no-data">-</div>	686		No significant change	Middle quintile		20230400	New data		3m
92521	Percentage of community E. coli (or coliform) urine specimens resistant to nitrofurantoin; by quarter	E92000001	England	nE38000239	Norfolk and Waveney ICB - 26A	Sub-ICB, former CCGs	Persons	All ages			2023 Q4	2					<div class="no-data">-</div>	1509		No significant change	Middle quintile		20230400	New data		3m
92521	Percentage of community E. coli (or coliform) urine specimens resistant to nitrofurantoin; by quarter	E92000001	England	nE38000106	Mid and South Essex ICB - 06Q	Sub-ICB, former CCGs	Persons	All ages			2023 Q4	2					<div class="no-data">-</div>	757		No significant change	Middle quintile		20230400	New data		3m
92521	Percentage of community E. coli (or coliform) urine specimens resistant to nitrofurantoin; by quarter	E92000001	England	nE38000200	Lancashire and South Cumbria ICB - 02G	Sub-ICB, former CCGs	Persons	All ages			2023 Q4	2					<div class="no-data">-</div>	253		No significant change	Middle quintile		20230400	New data		3m
92521	Percentage of community E. coli (or coliform) urine specimens resistant to nitrofurantoin; by quarter	E92000001	England	nE38000241	Humber and North Yorkshire ICB - 42D	Sub-ICB, former CCGs	Persons	All ages			2023 Q4	2					<div class="no-data">-</div>	629		No significant change	Middle quintile		20230400	New data		3m
92521	Percentage of community E. coli (or coliform) urine specimens resistant to nitrofurantoin; by quarter	E92000001	England	nE38000049	Hertfordshire and West Essex ICB - 06K	Sub-ICB, former CCGs	Persons	All ages			2023 Q4	2					<div class="no-data">-</div>	799		No significant change	Middle quintile		20230400	New data		3m
92521	Percentage of community E. coli (or coliform) urine specimens resistant to nitrofurantoin; by quarter	E92000001	England	nE38000230	Devon ICB - 15N	Sub-ICB, former CCGs	Persons	All ages			2023 Q4	2					<div class="no-data">-</div>	1512		No significant change	Middle quintile		20230400	New data		3m
92521	Percentage of community E. coli (or coliform) urine specimens resistant to nitrofurantoin; by quarter	E92000001	England	nE38000170	Cheshire and Merseyside ICB - 01V	Sub-ICB, former CCGs	Persons	All ages			2023 Q4	2					<div class="no-data">-</div>	277		No significant change	Middle quintile		20230400	New data		3m
92521	Percentage of community E. coli (or coliform) urine specimens resistant to nitrofurantoin; by quarter	E92000001	England	nE38000221	Buckinghamshire, Oxfordshire and Berkshire West ICB - 15A	Sub-ICB, former CCGs	Persons	All ages			2023 Q4	2					<div class="no-data">-</div>	1232		No significant change	Middle quintile		20230400	New data		3m
92521	Percentage of community E. coli (or coliform) urine specimens resistant to nitrofurantoin; by quarter	E92000001	England	nE38000249	Bedfordshire, Luton and Milton Keynes ICB - M1J4Y	Sub-ICB, former CCGs	Persons	All ages			2023 Q4	2					<div class="no-data">-</div>	820		No significant change	Middle quintile		20230400	New data		3m
92521	Percentage of community E. coli (or coliform) urine specimens resistant to nitrofurantoin; by quarter	E92000001	England	nE38000225	West Yorkshire ICB - 15F	Sub-ICB, former CCGs	Persons	All ages			2023 Q4	1					<div class="no-data">-</div>	1309		No significant change	Lowest quintile		20230400	New data		3m
92521	Percentage of community E. coli (or coliform) urine specimens resistant to nitrofurantoin; by quarter	E92000001	England	nE38000117	Suffolk and North East Essex ICB - 06T	Sub-ICB, former CCGs	Persons	All ages			2023 Q4	1					<div class="no-data">-</div>	684		No significant change	Lowest quintile		20230400	New data		3m
92521	Percentage of community E. coli (or coliform) urine specimens resistant to nitrofurantoin; by quarter	E92000001	England	nE38000086	Suffolk and North East Essex ICB - 06L	Sub-ICB, former CCGs	Persons	All ages			2023 Q4	1					<div class="no-data">-</div>	886		No significant change	Lowest quintile		20230400	New data		3m
92521	Percentage of community E. coli (or coliform) urine specimens resistant to nitrofurantoin; by quarter	E92000001	England	nE38000126	Staffordshire and Stoke-on-Trent ICB - 05G	Sub-ICB, former CCGs	Persons	All ages			2023 Q4	1					<div class="no-data">-</div>	444		No significant change	Lowest quintile		20230400	New data		3m
92521	Percentage of community E. coli (or coliform) urine specimens resistant to nitrofurantoin; by quarter	E92000001	England	nE38000044	South Yorkshire ICB - 02X	Sub-ICB, former CCGs	Persons	All ages			2023 Q4	1					<div class="no-data">-</div>	688		No significant change	Lowest quintile		20230400	New data		3m
92521	Percentage of community E. coli (or coliform) urine specimens resistant to nitrofurantoin; by quarter	E92000001	England	nE38000006	South Yorkshire ICB - 02P	Sub-ICB, former CCGs	Persons	All ages			2023 Q4	1					<div class="no-data">-</div>	492		No significant change	Lowest quintile		20230400	New data		3m
92521	Percentage of community E. coli (or coliform) urine specimens resistant to nitrofurantoin; by quarter	E92000001	England	nE38000245	South West London ICB - 36L	Sub-ICB, former CCGs	Persons	All ages			2023 Q4	1					<div class="no-data">-</div>	2097		No significant change	Lowest quintile		20230400	New data		3m
92521	Percentage of community E. coli (or coliform) urine specimens resistant to nitrofurantoin; by quarter	E92000001	England	nE38000244	South East London ICB - 72Q	Sub-ICB, former CCGs	Persons	All ages			2023 Q4	1					<div class="no-data">-</div>	5116		No significant change	Lowest quintile		20230400	New data		3m
92521	Percentage of community E. coli (or coliform) urine specimens resistant to nitrofurantoin; by quarter	E92000001	England	nE38000257	Shropshire, Telford and Wrekin ICB - M2L0M	Sub-ICB, former CCGs	Persons	All ages			2023 Q4	1					<div class="no-data">-</div>	1056		No significant change	Lowest quintile		20230400	New data		3m
92521	Percentage of community E. coli (or coliform) urine specimens resistant to nitrofurantoin; by quarter	E92000001	England	nE38000240	North Central London ICB - 93C	Sub-ICB, former CCGs	Persons	All ages			2023 Q4	1					<div class="no-data">-</div>	3175		No significant change	Lowest quintile		20230400	New data		3m
92521	Percentage of community E. coli (or coliform) urine specimens resistant to nitrofurantoin; by quarter	E92000001	England	nE38000007	Mid and South Essex ICB - 99E	Sub-ICB, former CCGs	Persons	All ages			2023 Q4	1					<div class="no-data">-</div>	523		No significant change	Lowest quintile		20230400	New data		3m
92521	Percentage of community E. coli (or coliform) urine specimens resistant to nitrofurantoin; by quarter	E92000001	England	nE38000226	Lancashire and South Cumbria ICB - 02M	Sub-ICB, former CCGs	Persons	All ages			2023 Q4	1					<div class="no-data">-</div>	411		No significant change	Lowest quintile		20230400	New data		3m
92521	Percentage of community E. coli (or coliform) urine specimens resistant to nitrofurantoin; by quarter	E92000001	England	nE38000228	Lancashire and South Cumbria ICB - 01K	Sub-ICB, former CCGs	Persons	All ages			2023 Q4	1					<div class="no-data">-</div>	577		No significant change	Lowest quintile		20230400	New data		3m
92521	Percentage of community E. coli (or coliform) urine specimens resistant to nitrofurantoin; by quarter	E92000001	England	nE38000237	Kent and Medway ICB - 91Q	Sub-ICB, former CCGs	Persons	All ages			2023 Q4	1					<div class="no-data">-</div>	2789		No significant change	Lowest quintile		20230400	New data		3m
92521	Percentage of community E. coli (or coliform) urine specimens resistant to nitrofurantoin; by quarter	E92000001	England	nE38000188	Humber and North Yorkshire ICB - 03Q	Sub-ICB, former CCGs	Persons	All ages			2023 Q4	1					<div class="no-data">-</div>	597		No significant change	Lowest quintile		20230400	New data		3m
92521	Percentage of community E. coli (or coliform) urine specimens resistant to nitrofurantoin; by quarter	E92000001	England	nE38000052	Humber and North Yorkshire ICB - 02Y	Sub-ICB, former CCGs	Persons	All ages			2023 Q4	1					<div class="no-data">-</div>	568		No significant change	Lowest quintile		20230400	New data		3m
92521	Percentage of community E. coli (or coliform) urine specimens resistant to nitrofurantoin; by quarter	E92000001	England	nE38000197	Hertfordshire and West Essex ICB - 07H	Sub-ICB, former CCGs	Persons	All ages			2023 Q4	1					<div class="no-data">-</div>	650		No significant change	Lowest quintile		20230400	New data		3m
92521	Percentage of community E. coli (or coliform) urine specimens resistant to nitrofurantoin; by quarter	E92000001	England	nE38000217	Greater Manchester ICB - 14L	Sub-ICB, former CCGs	Persons	All ages			2023 Q4	1					<div class="no-data">-</div>	1516		No significant change	Lowest quintile		20230400	New data		3m
92521	Percentage of community E. coli (or coliform) urine specimens resistant to nitrofurantoin; by quarter	E92000001	England	nE38000187	Greater Manchester ICB - 02A	Sub-ICB, former CCGs	Persons	All ages			2023 Q4	1					<div class="no-data">-</div>	778		No significant change	Lowest quintile		20230400	New data		3m
92521	Percentage of community E. coli (or coliform) urine specimens resistant to nitrofurantoin; by quarter	E92000001	England	nE38000252	Frimley ICB - D4U1Y	Sub-ICB, former CCGs	Persons	All ages			2023 Q4	1					<div class="no-data">-</div>	1378		No significant change	Lowest quintile		20230400	New data		3m
92521	Percentage of community E. coli (or coliform) urine specimens resistant to nitrofurantoin; by quarter	E92000001	England	nE38000251	Coventry and Warwickshire ICB - B2M3M	Sub-ICB, former CCGs	Persons	All ages			2023 Q4	1					<div class="no-data">-</div>	1381		No significant change	Lowest quintile		20230400	New data		3m
92521	Percentage of community E. coli (or coliform) urine specimens resistant to nitrofurantoin; by quarter	E92000001	England	nE38000233	Cheshire and Merseyside ICB - 27D	Sub-ICB, former CCGs	Persons	All ages			2023 Q4	1					<div class="no-data">-</div>	1646		No significant change	Lowest quintile		20230400	New data		3m
92521	Percentage of community E. coli (or coliform) urine specimens resistant to nitrofurantoin; by quarter	E92000001	England	nE38000208	Cheshire and Merseyside ICB - 12F	Sub-ICB, former CCGs	Persons	All ages			2023 Q4	1					<div class="no-data">-</div>	624		No significant change	Lowest quintile		20230400	New data		3m
92521	Percentage of community E. coli (or coliform) urine specimens resistant to nitrofurantoin; by quarter	E92000001	England	nE38000136	Buckinghamshire, Oxfordshire and Berkshire West ICB - 10Q	Sub-ICB, former CCGs	Persons	All ages			2023 Q4	1					<div class="no-data">-</div>	388		No significant change	Lowest quintile		20230400	New data		3m
92521	Percentage of community E. coli (or coliform) urine specimens resistant to nitrofurantoin; by quarter	E92000001	England	nE38000259	Black Country ICB - D2P2L	Sub-ICB, former CCGs	Persons	All ages			2023 Q4	1					<div class="no-data">-</div>	2354		No significant change	Lowest quintile		20230400	New data		3m
92521	Percentage of community E. coli (or coliform) urine specimens resistant to nitrofurantoin; by quarter	E92000001	England	nE38000258	Birmingham and Solihull ICB - 15E	Sub-ICB, former CCGs	Persons	All ages			2023 Q4	1					<div class="no-data">-</div>	1776		No significant change	Lowest quintile		20230400	New data		3m
92521	Percentage of community E. coli (or coliform) urine specimens resistant to nitrofurantoin; by quarter	E92000001	England	nE38000021	Sussex ICB - 09D	Sub-ICB, former CCGs	Persons	All ages			2023 Q4	0					<div class="no-data">-</div>	7		No significant change	Lowest quintile		20230400	New data		3m
92521	Percentage of community E. coli (or coliform) urine specimens resistant to nitrofurantoin; by quarter	E92000001	England	nE38000246	Surrey Heartlands ICB - 92A	Sub-ICB, former CCGs	Persons	All ages			2023 Q4	0					<div class="no-data">-</div>	1670		No significant change	Lowest quintile		20230400	New data		3m
92521	Percentage of community E. coli (or coliform) urine specimens resistant to nitrofurantoin; by quarter	E92000001	England	nE38000204	Suffolk and North East Essex ICB - 07K	Sub-ICB, former CCGs	Persons	All ages			2023 Q4	0					<div class="no-data">-</div>	424		No significant change	Lowest quintile		20230400	New data		3m
92521	Percentage of community E. coli (or coliform) urine specimens resistant to nitrofurantoin; by quarter	E92000001	England	nE38000234	North East and North Cumbria ICB - 84H	Sub-ICB, former CCGs	Persons	All ages			2023 Q4	0					<div class="no-data">-</div>	1224		No significant change	Lowest quintile		20230400	New data		3m
92521	Percentage of community E. coli (or coliform) urine specimens resistant to nitrofurantoin; by quarter	E92000001	England	nE38000247	North East and North Cumbria ICB - 16C	Sub-ICB, former CCGs	Persons	All ages			2023 Q4	0					<div class="no-data">-</div>	273		No significant change	Lowest quintile		20230400	New data		3m
92521	Percentage of community E. coli (or coliform) urine specimens resistant to nitrofurantoin; by quarter	E92000001	England	nE38000163	North East and North Cumbria ICB - 00N	Sub-ICB, former CCGs	Persons	All ages			2023 Q4	0					<div class="no-data">-</div>	330		No significant change	Lowest quintile		20230400	New data		3m
92521	Percentage of community E. coli (or coliform) urine specimens resistant to nitrofurantoin; by quarter	E92000001	England	nE38000185	Mid and South Essex ICB - 07G	Sub-ICB, former CCGs	Persons	All ages			2023 Q4	0					<div class="no-data">-</div>	246		No significant change	Lowest quintile		20230400	New data		3m
92521	Percentage of community E. coli (or coliform) urine specimens resistant to nitrofurantoin; by quarter	E92000001	England	nE38000015	Lancashire and South Cumbria ICB - 00R	Sub-ICB, former CCGs	Persons	All ages			2023 Q4	0					<div class="no-data">-</div>	429		No significant change	Lowest quintile		20230400	New data		3m
92521	Percentage of community E. coli (or coliform) urine specimens resistant to nitrofurantoin; by quarter	E92000001	England	nE38000263	Greater Manchester ICB - 01Y	Sub-ICB, former CCGs	Persons	All ages			2023 Q4	0					<div class="no-data">-</div>	18		No significant change	Lowest quintile		20230400	New data		3m
92521	Percentage of community E. coli (or coliform) urine specimens resistant to nitrofurantoin; by quarter	E92000001	England	nE38000174	Greater Manchester ICB - 01W	Sub-ICB, former CCGs	Persons	All ages			2023 Q4	0					<div class="no-data">-</div>	23		No significant change	Lowest quintile		20230400	New data		3m
92521	Percentage of community E. coli (or coliform) urine specimens resistant to nitrofurantoin; by quarter	E92000001	England	nE38000016	Greater Manchester ICB - 00T	Sub-ICB, former CCGs	Persons	All ages			2023 Q4	0					<div class="no-data">-</div>	8		No significant change	Lowest quintile		20230400	New data		3m
92521	Percentage of community E. coli (or coliform) urine specimens resistant to nitrofurantoin; by quarter	E92000001	England	nE38000089	Cornwall and The Isles Of Scilly ICB - 11N	Sub-ICB, former CCGs	Persons	All ages			2023 Q4	0					<div class="no-data">-</div>	1390		No significant change	Lowest quintile		20230400	New data		3m
92521	Percentage of community E. coli (or coliform) urine specimens resistant to nitrofurantoin; by quarter	E92000001	England	nE38000223	Buckinghamshire, Oxfordshire and Berkshire West ICB - 14Y	Sub-ICB, former CCGs	Persons	All ages			2023 Q4						<div class="no-data">-</div>	289	<span class="tooltipValueNote">* Value suppressed for disclosure control due to small count</span>	No significant change	Not compared		20230400	New data		3m
92521	Percentage of community E. coli (or coliform) urine specimens resistant to nitrofurantoin; by quarter	E92000001	England	nE38000062	Gloucestershire ICB - 11M	Sub-ICB, former CCGs	Persons	All ages			2023 Q4						<div class="no-data">-</div>	17	<span class="tooltipValueNote">* Value suppressed for disclosure control due to small count</span>	No significant change	Not compared		20230400	New data		3m
92521	Percentage of community E. coli (or coliform) urine specimens resistant to nitrofurantoin; by quarter	E92000001	England	nE38000143	Greater Manchester ICB - 01G	Sub-ICB, former CCGs	Persons	All ages			2023 Q4						<div class="no-data">-</div>	241	<span class="tooltipValueNote">* Value suppressed for disclosure control due to small count</span>	No significant change	Not compared		20230400	New data		3m
92521	Percentage of community E. coli (or coliform) urine specimens resistant to nitrofurantoin; by quarter	E92000001	England	nE38000205	Greater Manchester ICB - 02H	Sub-ICB, former CCGs	Persons	All ages			2023 Q4						<div class="no-data">-</div>	150	<span class="tooltipValueNote">* Value suppressed for disclosure control due to small count</span>	No significant change	Not compared		20230400	New data		3m
92521	Percentage of community E. coli (or coliform) urine specimens resistant to nitrofurantoin; by quarter	E92000001	England	nE38000085	Humber and North Yorkshire ICB - 03F	Sub-ICB, former CCGs	Persons	All ages			2023 Q4						<div class="no-data">-</div>	472	<span class="tooltipValueNote">* Value suppressed for disclosure control due to small count</span>	No significant change	Not compared		20230400	New data		3m
92521	Percentage of community E. coli (or coliform) urine specimens resistant to nitrofurantoin; by quarter	E92000001	England	nE38000014	Lancashire and South Cumbria ICB - 00Q	Sub-ICB, former CCGs	Persons	All ages			2023 Q4						<div class="no-data">-</div>	26	<span class="tooltipValueNote">* Value suppressed for disclosure control due to small count</span>	No significant change	Not compared		20230400	New data		3m
92521	Percentage of community E. coli (or coliform) urine specimens resistant to nitrofurantoin; by quarter	E92000001	England	nE38000030	Mid and South Essex ICB - 99F	Sub-ICB, former CCGs	Persons	All ages			2023 Q4						<div class="no-data">-</div>	390	<span class="tooltipValueNote">* Value suppressed for disclosure control due to small count</span>	No significant change	Not compared		20230400	New data		3m
92521	Percentage of community E. coli (or coliform) urine specimens resistant to nitrofurantoin; by quarter	E92000001	England	nE38000168	Mid and South Essex ICB - 99G	Sub-ICB, former CCGs	Persons	All ages			2023 Q4						<div class="no-data">-</div>	341	<span class="tooltipValueNote">* Value suppressed for disclosure control due to small count</span>	No significant change	Not compared		20230400	New data		3m
92521	Percentage of community E. coli (or coliform) urine specimens resistant to nitrofurantoin; by quarter	E92000001	England	nE38000176	North East and North Cumbria ICB - 00P	Sub-ICB, former CCGs	Persons	All ages			2023 Q4						<div class="no-data">-</div>	573	<span class="tooltipValueNote">* Value suppressed for disclosure control due to small count</span>	No significant change	Not compared		20230400	New data		3m
92521	Percentage of community E. coli (or coliform) urine specimens resistant to nitrofurantoin; by quarter	E92000001	England	nE38000008	Nottingham and Nottinghamshire ICB - 02Q	Sub-ICB, former CCGs	Persons	All ages			2023 Q4						<div class="no-data">-</div>	283	<span class="tooltipValueNote">* Value suppressed for disclosure control due to small count</span>	No significant change	Not compared		20230400	New data		3m
92521	Percentage of community E. coli (or coliform) urine specimens resistant to nitrofurantoin; by quarter	E92000001	England	nE38000141	South Yorkshire ICB - 03L	Sub-ICB, former CCGs	Persons	All ages			2023 Q4						<div class="no-data">-</div>	664	<span class="tooltipValueNote">* Value suppressed for disclosure control due to small count</span>	No significant change	Not compared		20230400	New data		3m
92521	Percentage of community E. coli (or coliform) urine specimens resistant to nitrofurantoin; by quarter	E92000001	England	nE38000146	South Yorkshire ICB - 03N	Sub-ICB, former CCGs	Persons	All ages			2023 Q4						<div class="no-data">-</div>	947	<span class="tooltipValueNote">* Value suppressed for disclosure control due to small count</span>	No significant change	Not compared		20230400	New data		3m
92521	Percentage of community E. coli (or coliform) urine specimens resistant to nitrofurantoin; by quarter	E92000001	England	nE38000028	Staffordshire and Stoke-on-Trent ICB - 04Y	Sub-ICB, former CCGs	Persons	All ages			2023 Q4						<div class="no-data">-</div>	326	<span class="tooltipValueNote">* Value suppressed for disclosure control due to small count</span>	No significant change	Not compared		20230400	New data		3m
92521	Percentage of community E. coli (or coliform) urine specimens resistant to nitrofurantoin; by quarter	E92000001	England	nE38000173	Staffordshire and Stoke-on-Trent ICB - 05V	Sub-ICB, former CCGs	Persons	All ages			2023 Q4						<div class="no-data">-</div>	252	<span class="tooltipValueNote">* Value suppressed for disclosure control due to small count</span>	No significant change	Not compared		20230400	New data		3m
92521	Percentage of community E. coli (or coliform) urine specimens resistant to nitrofurantoin; by quarter	E92000001	England	nE38000175	Staffordshire and Stoke-on-Trent ICB - 05W	Sub-ICB, former CCGs	Persons	All ages			2023 Q4						<div class="no-data">-</div>	434	<span class="tooltipValueNote">* Value suppressed for disclosure control due to small count</span>	No significant change	Not compared		20230400	New data		3m
92521	Percentage of community E. coli (or coliform) urine specimens resistant to nitrofurantoin; by quarter	E92000001	England	nE38000248	Sussex ICB - 70F	Sub-ICB, former CCGs	Persons	All ages			2023 Q4						<div class="no-data">-</div>	497	<span class="tooltipValueNote">* Value suppressed for disclosure control due to small count</span>	No significant change	Not compared		20230400	New data		3m
92521	Percentage of community E. coli (or coliform) urine specimens resistant to nitrofurantoin; by quarter	E92000001	England	nE38000025	West Yorkshire ICB - 02T	Sub-ICB, former CCGs	Persons	All ages			2023 Q4						<div class="no-data">-</div>	336	<span class="tooltipValueNote">* Value suppressed for disclosure control due to small count</span>	No significant change	Not compared		20230400	New data		3m
92521	Percentage of community E. coli (or coliform) urine specimens resistant to nitrofurantoin; by quarter	E92000001	England	nE38000190	West Yorkshire ICB - 03R	Sub-ICB, former CCGs	Persons	All ages			2023 Q4						<div class="no-data">-</div>	630	<span class="tooltipValueNote">* Value suppressed for disclosure control due to small count</span>	No significant change	Not compared		20230400	New data		3m
92521	Percentage of community E. coli (or coliform) urine specimens resistant to nitrofurantoin; by quarter	E92000001	England	nE38000254	West Yorkshire ICB - X2C4Y	Sub-ICB, former CCGs	Persons	All ages			2023 Q4						<div class="no-data">-</div>	661	<span class="tooltipValueNote">* Value suppressed for disclosure control due to small count</span>	No significant change	Not compared		20230400	New data		3m
