# Supplementary material for: Insights into durability against resistance from the antibiotic nitrofurantoin
Source: NPJ Antimicrob Resist. 2024 Nov 25;2:41. doi: 10.1038/s44259-024-00056-1 (PMC11588651; doi:10.1038/s44259-024-00056-1)
Supplement: Supplementary file 1 — Supplementary File S1 [file 44259_2024_56_MOESM1_ESM.zip › Q4-2023-prescription-proportion.csv]

Indicator ID	Indicator Name	Parent Code	Parent Name	Area Code	AreaName	Area Type	Sex	Age	Category Type	Category	Time period	Value	Lower CI 95.0 limit	Upper CI 95.0 limit	Lower CI 99.8 limit	Upper CI 99.8 limit	Count	Denominator	Value note	Recent Trend	Compared to England value or percentiles	Compared to parent value or percentiles	Time period Sortable	New data	Compared to goal	Time period range
92511	Twelve-month rolling proportion of trimethoprim class prescribed antibiotic items as a ratio of trimethoprim to nitrofurantoin			E92000001	England	England	Persons	All ages			Dec 2023	26.96					1,527,946	5667838		No significant change			20230012	New data		1m
92511	Twelve-month rolling proportion of trimethoprim class prescribed antibiotic items as a ratio of trimethoprim to nitrofurantoin	E92000001	England	nE38000175	Staffordshire and Stoke-on-Trent ICB - 05W	Sub-ICB, former CCGs	Persons	All ages			Dec 2023	37.22					10,325	27738		No significant change	Highest quintile		20230012	New data		1m
92511	Twelve-month rolling proportion of trimethoprim class prescribed antibiotic items as a ratio of trimethoprim to nitrofurantoin	E92000001	England	nE38000126	Staffordshire and Stoke-on-Trent ICB - 05G	Sub-ICB, former CCGs	Persons	All ages			Dec 2023	36.81					9,524	25873		No significant change	Highest quintile		20230012	New data		1m
92511	Twelve-month rolling proportion of trimethoprim class prescribed antibiotic items as a ratio of trimethoprim to nitrofurantoin	E92000001	England	nE38000257	Shropshire, Telford and Wrekin ICB - M2L0M	Sub-ICB, former CCGs	Persons	All ages			Dec 2023	36.59					19,396	53006		No significant change	Highest quintile		20230012	New data		1m
92511	Twelve-month rolling proportion of trimethoprim class prescribed antibiotic items as a ratio of trimethoprim to nitrofurantoin	E92000001	England	nE38000106	Mid and South Essex ICB - 06Q	Sub-ICB, former CCGs	Persons	All ages			Dec 2023	34.69					15,024	43309		No significant change	Highest quintile		20230012	New data		1m
92511	Twelve-month rolling proportion of trimethoprim class prescribed antibiotic items as a ratio of trimethoprim to nitrofurantoin	E92000001	England	nE38000028	Staffordshire and Stoke-on-Trent ICB - 04Y	Sub-ICB, former CCGs	Persons	All ages			Dec 2023	33.12					5,527	16686		No significant change	Highest quintile		20230012	New data		1m
92511	Twelve-month rolling proportion of trimethoprim class prescribed antibiotic items as a ratio of trimethoprim to nitrofurantoin	E92000001	England	nE38000122	Humber and North Yorkshire ICB - 03K	Sub-ICB, former CCGs	Persons	All ages			Dec 2023	32.89					5,625	17102		No significant change	Highest quintile		20230012	New data		1m
92511	Twelve-month rolling proportion of trimethoprim class prescribed antibiotic items as a ratio of trimethoprim to nitrofurantoin	E92000001	England	nE38000015	Lancashire and South Cumbria ICB - 00R	Sub-ICB, former CCGs	Persons	All ages			Dec 2023	32.77					6,471	19749		No significant change	Highest quintile		20230012	New data		1m
92511	Twelve-month rolling proportion of trimethoprim class prescribed antibiotic items as a ratio of trimethoprim to nitrofurantoin	E92000001	England	nE38000248	Sussex ICB - 70F	Sub-ICB, former CCGs	Persons	All ages			Dec 2023	32.72					32,125	98196		No significant change	Highest quintile		20230012	New data		1m
92511	Twelve-month rolling proportion of trimethoprim class prescribed antibiotic items as a ratio of trimethoprim to nitrofurantoin	E92000001	England	nE38000117	Suffolk and North East Essex ICB - 06T	Sub-ICB, former CCGs	Persons	All ages			Dec 2023	32.6					13,604	41731		No significant change	Highest quintile		20230012	New data		1m
92511	Twelve-month rolling proportion of trimethoprim class prescribed antibiotic items as a ratio of trimethoprim to nitrofurantoin	E92000001	England	nE38000239	Norfolk and Waveney ICB - 26A	Sub-ICB, former CCGs	Persons	All ages			Dec 2023	32.42					41,501	128004		No significant change	Highest quintile		20230012	New data		1m
92511	Twelve-month rolling proportion of trimethoprim class prescribed antibiotic items as a ratio of trimethoprim to nitrofurantoin	E92000001	England	nE38000030	Mid and South Essex ICB - 99F	Sub-ICB, former CCGs	Persons	All ages			Dec 2023	32.24					6,685	20736		No significant change	Highest quintile		20230012	New data		1m
92511	Twelve-month rolling proportion of trimethoprim class prescribed antibiotic items as a ratio of trimethoprim to nitrofurantoin	E92000001	England	nE38000119	Humber and North Yorkshire ICB - 03H	Sub-ICB, former CCGs	Persons	All ages			Dec 2023	32.09					6,011	18734		No significant change	Highest quintile		20230012	New data		1m
92511	Twelve-month rolling proportion of trimethoprim class prescribed antibiotic items as a ratio of trimethoprim to nitrofurantoin	E92000001	England	nE38000226	Lancashire and South Cumbria ICB - 02M	Sub-ICB, former CCGs	Persons	All ages			Dec 2023	31.98					7,504	23463		No significant change	Highest quintile		20230012	New data		1m
92511	Twelve-month rolling proportion of trimethoprim class prescribed antibiotic items as a ratio of trimethoprim to nitrofurantoin	E92000001	England	nE38000208	Cheshire and Merseyside ICB - 12F	Sub-ICB, former CCGs	Persons	All ages			Dec 2023	31.93					12,261	38394		No significant change	Highest quintile		20230012	New data		1m
92511	Twelve-month rolling proportion of trimethoprim class prescribed antibiotic items as a ratio of trimethoprim to nitrofurantoin	E92000001	England	nE38000137	Hampshire and Isle Of Wight ICB - 10R	Sub-ICB, former CCGs	Persons	All ages			Dec 2023	31.89					6,286	19714		No significant change	Highest quintile		20230012	New data		1m
92511	Twelve-month rolling proportion of trimethoprim class prescribed antibiotic items as a ratio of trimethoprim to nitrofurantoin	E92000001	England	nE38000238	Lincolnshire ICB - 71E	Sub-ICB, former CCGs	Persons	All ages			Dec 2023	31.72					30,409	95852		No significant change	Highest quintile		20230012	New data		1m
92511	Twelve-month rolling proportion of trimethoprim class prescribed antibiotic items as a ratio of trimethoprim to nitrofurantoin	E92000001	England	nE38000085	Humber and North Yorkshire ICB - 03F	Sub-ICB, former CCGs	Persons	All ages			Dec 2023	31.63					8,716	27557		No significant change	Highest quintile		20230012	New data		1m
92511	Twelve-month rolling proportion of trimethoprim class prescribed antibiotic items as a ratio of trimethoprim to nitrofurantoin	E92000001	England	nE38000168	Mid and South Essex ICB - 99G	Sub-ICB, former CCGs	Persons	All ages			Dec 2023	31.53					5,669	17979		No significant change	Highest quintile		20230012	New data		1m
92511	Twelve-month rolling proportion of trimethoprim class prescribed antibiotic items as a ratio of trimethoprim to nitrofurantoin	E92000001	England	nE38000232	West Yorkshire ICB - 36J	Sub-ICB, former CCGs	Persons	All ages			Dec 2023	31.44					19,814	63024		No significant change	Highest quintile		20230012	New data		1m
92511	Twelve-month rolling proportion of trimethoprim class prescribed antibiotic items as a ratio of trimethoprim to nitrofurantoin	E92000001	England	nE38000231	Bath and North East Somerset, Swindon and Wiltshire ICB - 92G	Sub-ICB, former CCGs	Persons	All ages			Dec 2023	31.43					30,623	97433		No significant change	Highest quintile		20230012	New data		1m
92511	Twelve-month rolling proportion of trimethoprim class prescribed antibiotic items as a ratio of trimethoprim to nitrofurantoin	E92000001	England	nE38000237	Kent and Medway ICB - 91Q	Sub-ICB, former CCGs	Persons	All ages			Dec 2023	31.29					63,753	203775		No significant change	Highest quintile		20230012	New data		1m
92511	Twelve-month rolling proportion of trimethoprim class prescribed antibiotic items as a ratio of trimethoprim to nitrofurantoin	E92000001	England	nE38000007	Mid and South Essex ICB - 99E	Sub-ICB, former CCGs	Persons	All ages			Dec 2023	30.97					8,331	26897		No significant change	2nd highest quintile		20230012	New data		1m
92511	Twelve-month rolling proportion of trimethoprim class prescribed antibiotic items as a ratio of trimethoprim to nitrofurantoin	E92000001	England	nE38000254	West Yorkshire ICB - X2C4Y	Sub-ICB, former CCGs	Persons	All ages			Dec 2023	30.89					15,965	51682		No significant change	2nd highest quintile		20230012	New data		1m
92511	Twelve-month rolling proportion of trimethoprim class prescribed antibiotic items as a ratio of trimethoprim to nitrofurantoin	E92000001	England	nE38000185	Mid and South Essex ICB - 07G	Sub-ICB, former CCGs	Persons	All ages			Dec 2023	30.87					5,060	16393		No significant change	2nd highest quintile		20230012	New data		1m
92511	Twelve-month rolling proportion of trimethoprim class prescribed antibiotic items as a ratio of trimethoprim to nitrofurantoin	E92000001	England	nE38000053	Staffordshire and Stoke-on-Trent ICB - 05D	Sub-ICB, former CCGs	Persons	All ages			Dec 2023	30.7					5,496	17903		No significant change	2nd highest quintile		20230012	New data		1m
92511	Twelve-month rolling proportion of trimethoprim class prescribed antibiotic items as a ratio of trimethoprim to nitrofurantoin	E92000001	England	nE38000127	North East and North Cumbria ICB - 99C	Sub-ICB, former CCGs	Persons	All ages			Dec 2023	30.65					7,160	23364		No significant change	2nd highest quintile		20230012	New data		1m
92511	Twelve-month rolling proportion of trimethoprim class prescribed antibiotic items as a ratio of trimethoprim to nitrofurantoin	E92000001	England	nE38000052	Humber and North Yorkshire ICB - 02Y	Sub-ICB, former CCGs	Persons	All ages			Dec 2023	30.58					11,594	37915		No significant change	2nd highest quintile		20230012	New data		1m
92511	Twelve-month rolling proportion of trimethoprim class prescribed antibiotic items as a ratio of trimethoprim to nitrofurantoin	E92000001	England	nE38000173	Staffordshire and Stoke-on-Trent ICB - 05V	Sub-ICB, former CCGs	Persons	All ages			Dec 2023	30.48					5,667	18591		No significant change	2nd highest quintile		20230012	New data		1m
92511	Twelve-month rolling proportion of trimethoprim class prescribed antibiotic items as a ratio of trimethoprim to nitrofurantoin	E92000001	England	nE38000089	Cornwall and The Isles Of Scilly ICB - 11N	Sub-ICB, former CCGs	Persons	All ages			Dec 2023	30.27					21,244	70183		No significant change	2nd highest quintile		20230012	New data		1m
92511	Twelve-month rolling proportion of trimethoprim class prescribed antibiotic items as a ratio of trimethoprim to nitrofurantoin	E92000001	England	nE38000222	Bristol, North Somerset and South Gloucestershire ICB - 15C	Sub-ICB, former CCGs	Persons	All ages			Dec 2023	30.13					25,389	84270		No significant change	2nd highest quintile		20230012	New data		1m
92511	Twelve-month rolling proportion of trimethoprim class prescribed antibiotic items as a ratio of trimethoprim to nitrofurantoin	E92000001	England	nE38000212	North East and North Cumbria ICB - 13T	Sub-ICB, former CCGs	Persons	All ages			Dec 2023	30.01					14,211	47353		No significant change	2nd highest quintile		20230012	New data		1m
92511	Twelve-month rolling proportion of trimethoprim class prescribed antibiotic items as a ratio of trimethoprim to nitrofurantoin	E92000001	England	nE38000025	West Yorkshire ICB - 02T	Sub-ICB, former CCGs	Persons	All ages			Dec 2023	29.9					7,379	24681		No significant change	2nd highest quintile		20230012	New data		1m
92511	Twelve-month rolling proportion of trimethoprim class prescribed antibiotic items as a ratio of trimethoprim to nitrofurantoin	E92000001	England	nE38000086	Suffolk and North East Essex ICB - 06L	Sub-ICB, former CCGs	Persons	All ages			Dec 2023	29.82					15,792	52953		No significant change	2nd highest quintile		20230012	New data		1m
92511	Twelve-month rolling proportion of trimethoprim class prescribed antibiotic items as a ratio of trimethoprim to nitrofurantoin	E92000001	England	nE38000260	Cambridgeshire and Peterborough ICB - 06H	Sub-ICB, former CCGs	Persons	All ages			Dec 2023	29.73					27,065	91041		No significant change	2nd highest quintile		20230012	New data		1m
92511	Twelve-month rolling proportion of trimethoprim class prescribed antibiotic items as a ratio of trimethoprim to nitrofurantoin	E92000001	England	nE38000091	Cheshire and Merseyside ICB - 01J	Sub-ICB, former CCGs	Persons	All ages			Dec 2023	29.53					4,232	14332		No significant change	2nd highest quintile		20230012	New data		1m
92511	Twelve-month rolling proportion of trimethoprim class prescribed antibiotic items as a ratio of trimethoprim to nitrofurantoin	E92000001	England	nE38000153	Staffordshire and Stoke-on-Trent ICB - 05Q	Sub-ICB, former CCGs	Persons	All ages			Dec 2023	29.42					6,657	22629		No significant change	2nd highest quintile		20230012	New data		1m
92511	Twelve-month rolling proportion of trimethoprim class prescribed antibiotic items as a ratio of trimethoprim to nitrofurantoin	E92000001	England	nE38000143	Greater Manchester ICB - 01G	Sub-ICB, former CCGs	Persons	All ages			Dec 2023	29.16					9,025	30947		No significant change	2nd highest quintile		20230012	New data		1m
92511	Twelve-month rolling proportion of trimethoprim class prescribed antibiotic items as a ratio of trimethoprim to nitrofurantoin	E92000001	England	nE38000204	Suffolk and North East Essex ICB - 07K	Sub-ICB, former CCGs	Persons	All ages			Dec 2023	29.15					8,196	28120		No significant change	2nd highest quintile		20230012	New data		1m
92511	Twelve-month rolling proportion of trimethoprim class prescribed antibiotic items as a ratio of trimethoprim to nitrofurantoin	E92000001	England	nE38000190	West Yorkshire ICB - 03R	Sub-ICB, former CCGs	Persons	All ages			Dec 2023	29.12					12,954	44486		No significant change	2nd highest quintile		20230012	New data		1m
92511	Twelve-month rolling proportion of trimethoprim class prescribed antibiotic items as a ratio of trimethoprim to nitrofurantoin	E92000001	England	nE38000062	Gloucestershire ICB - 11M	Sub-ICB, former CCGs	Persons	All ages			Dec 2023	29.11					21,428	73604		No significant change	2nd highest quintile		20230012	New data		1m
92511	Twelve-month rolling proportion of trimethoprim class prescribed antibiotic items as a ratio of trimethoprim to nitrofurantoin	E92000001	England	nE38000253	Hampshire and Isle Of Wight ICB - D9Y0V	Sub-ICB, former CCGs	Persons	All ages			Dec 2023	29.08					48,279	166026		No significant change	2nd highest quintile		20230012	New data		1m
92511	Twelve-month rolling proportion of trimethoprim class prescribed antibiotic items as a ratio of trimethoprim to nitrofurantoin	E92000001	England	nE38000197	Hertfordshire and West Essex ICB - 07H	Sub-ICB, former CCGs	Persons	All ages			Dec 2023	28.95					9,386	32422		No significant change	2nd highest quintile		20230012	New data		1m
92511	Twelve-month rolling proportion of trimethoprim class prescribed antibiotic items as a ratio of trimethoprim to nitrofurantoin	E92000001	England	nE38000174	Greater Manchester ICB - 01W	Sub-ICB, former CCGs	Persons	All ages			Dec 2023	28.69					9,988	34814		No significant change	Middle quintile		20230012	New data		1m
92511	Twelve-month rolling proportion of trimethoprim class prescribed antibiotic items as a ratio of trimethoprim to nitrofurantoin	E92000001	England	nE38000200	Lancashire and South Cumbria ICB - 02G	Sub-ICB, former CCGs	Persons	All ages			Dec 2023	28.35					3,808	13433		No significant change	Middle quintile		20230012	New data		1m
92511	Twelve-month rolling proportion of trimethoprim class prescribed antibiotic items as a ratio of trimethoprim to nitrofurantoin	E92000001	England	nE38000247	North East and North Cumbria ICB - 16C	Sub-ICB, former CCGs	Persons	All ages			Dec 2023	28.2					22,690	80449		No significant change	Middle quintile		20230012	New data		1m
92511	Twelve-month rolling proportion of trimethoprim class prescribed antibiotic items as a ratio of trimethoprim to nitrofurantoin	E92000001	England	nE38000141	South Yorkshire ICB - 03L	Sub-ICB, former CCGs	Persons	All ages			Dec 2023	28.09					7,652	27245		No significant change	Middle quintile		20230012	New data		1m
92511	Twelve-month rolling proportion of trimethoprim class prescribed antibiotic items as a ratio of trimethoprim to nitrofurantoin	E92000001	England	nE38000101	Cheshire and Merseyside ICB - 99A	Sub-ICB, former CCGs	Persons	All ages			Dec 2023	28.03					12,790	45630		No significant change	Middle quintile		20230012	New data		1m
92511	Twelve-month rolling proportion of trimethoprim class prescribed antibiotic items as a ratio of trimethoprim to nitrofurantoin	E92000001	England	nE38000235	Sussex ICB - 97R	Sub-ICB, former CCGs	Persons	All ages			Dec 2023	27.94					16,861	60342		No significant change	Middle quintile		20230012	New data		1m
92511	Twelve-month rolling proportion of trimethoprim class prescribed antibiotic items as a ratio of trimethoprim to nitrofurantoin	E92000001	England	nE38000130	North East and North Cumbria ICB - 00L	Sub-ICB, former CCGs	Persons	All ages			Dec 2023	27.83					11,134	40012		No significant change	Middle quintile		20230012	New data		1m
92511	Twelve-month rolling proportion of trimethoprim class prescribed antibiotic items as a ratio of trimethoprim to nitrofurantoin	E92000001	England	nE38000249	Bedfordshire, Luton and Milton Keynes ICB - M1J4Y	Sub-ICB, former CCGs	Persons	All ages			Dec 2023	27.61					25,943	93972		No significant change	Middle quintile		20230012	New data		1m
92511	Twelve-month rolling proportion of trimethoprim class prescribed antibiotic items as a ratio of trimethoprim to nitrofurantoin	E92000001	England	nE38000006	South Yorkshire ICB - 02P	Sub-ICB, former CCGs	Persons	All ages			Dec 2023	27.57					8,107	29407		No significant change	Middle quintile		20230012	New data		1m
92511	Twelve-month rolling proportion of trimethoprim class prescribed antibiotic items as a ratio of trimethoprim to nitrofurantoin	E92000001	England	nE38000241	Humber and North Yorkshire ICB - 42D	Sub-ICB, former CCGs	Persons	All ages			Dec 2023	27.43					12,351	45030		No significant change	Middle quintile		20230012	New data		1m
92511	Twelve-month rolling proportion of trimethoprim class prescribed antibiotic items as a ratio of trimethoprim to nitrofurantoin	E92000001	England	nE38000008	Nottingham and Nottinghamshire ICB - 02Q	Sub-ICB, former CCGs	Persons	All ages			Dec 2023	27.33					3,785	13850		No significant change	Middle quintile		20230012	New data		1m
92511	Twelve-month rolling proportion of trimethoprim class prescribed antibiotic items as a ratio of trimethoprim to nitrofurantoin	E92000001	England	nE38000236	Herefordshire and Worcestershire ICB - 18C	Sub-ICB, former CCGs	Persons	All ages			Dec 2023	27.33					26,704	97703		No significant change	Middle quintile		20230012	New data		1m
92511	Twelve-month rolling proportion of trimethoprim class prescribed antibiotic items as a ratio of trimethoprim to nitrofurantoin	E92000001	England	nE38000233	Cheshire and Merseyside ICB - 27D	Sub-ICB, former CCGs	Persons	All ages			Dec 2023	27.29					19,395	71066		No significant change	Middle quintile		20230012	New data		1m
92511	Twelve-month rolling proportion of trimethoprim class prescribed antibiotic items as a ratio of trimethoprim to nitrofurantoin	E92000001	England	nE38000016	Greater Manchester ICB - 00T	Sub-ICB, former CCGs	Persons	All ages			Dec 2023	27.27					8,688	31855		No significant change	Middle quintile		20230012	New data		1m
92511	Twelve-month rolling proportion of trimethoprim class prescribed antibiotic items as a ratio of trimethoprim to nitrofurantoin	E92000001	England	nE38000079	Hertfordshire and West Essex ICB - 06N	Sub-ICB, former CCGs	Persons	All ages			Dec 2023	27.26					16,613	60944		No significant change	Middle quintile		20230012	New data		1m
92511	Twelve-month rolling proportion of trimethoprim class prescribed antibiotic items as a ratio of trimethoprim to nitrofurantoin	E92000001	England	nE38000227	Lancashire and South Cumbria ICB - 01E	Sub-ICB, former CCGs	Persons	All ages			Dec 2023	27.18					5,764	21208		No significant change	Middle quintile		20230012	New data		1m
92511	Twelve-month rolling proportion of trimethoprim class prescribed antibiotic items as a ratio of trimethoprim to nitrofurantoin	E92000001	England	nE38000135	Greater Manchester ICB - 00Y	Sub-ICB, former CCGs	Persons	All ages			Dec 2023	27.14					7,060	26014		No significant change	Middle quintile		20230012	New data		1m
92511	Twelve-month rolling proportion of trimethoprim class prescribed antibiotic items as a ratio of trimethoprim to nitrofurantoin	E92000001	England	nE38000051	Leicester, Leicestershire and Rutland ICB - 03W	Sub-ICB, former CCGs	Persons	All ages			Dec 2023	27.11					9,772	36040	<span class="tooltipValueNote">* Value for CCG based on the GPs belonging to the CCG since boundary change April 2019</span>	No significant change	Middle quintile		20230012	New data		1m
92511	Twelve-month rolling proportion of trimethoprim class prescribed antibiotic items as a ratio of trimethoprim to nitrofurantoin	E92000001	England	nE38000049	Hertfordshire and West Essex ICB - 06K	Sub-ICB, former CCGs	Persons	All ages			Dec 2023	27.06					16,171	59768		No significant change	Middle quintile		20230012	New data		1m
92511	Twelve-month rolling proportion of trimethoprim class prescribed antibiotic items as a ratio of trimethoprim to nitrofurantoin	E92000001	England	nE38000217	Greater Manchester ICB - 14L	Sub-ICB, former CCGs	Persons	All ages			Dec 2023	26.88					15,166	56426		No significant change	2nd lowest quintile		20230012	New data		1m
92511	Twelve-month rolling proportion of trimethoprim class prescribed antibiotic items as a ratio of trimethoprim to nitrofurantoin	E92000001	England	nE38000170	Cheshire and Merseyside ICB - 01V	Sub-ICB, former CCGs	Persons	All ages			Dec 2023	26.88					3,655	13598		No significant change	2nd lowest quintile		20230012	New data		1m
92511	Twelve-month rolling proportion of trimethoprim class prescribed antibiotic items as a ratio of trimethoprim to nitrofurantoin	E92000001	England	nE38000259	Black Country ICB - D2P2L	Sub-ICB, former CCGs	Persons	All ages			Dec 2023	26.88					37,260	138629		No significant change	2nd lowest quintile		20230012	New data		1m
92511	Twelve-month rolling proportion of trimethoprim class prescribed antibiotic items as a ratio of trimethoprim to nitrofurantoin	E92000001	England	nE38000068	Cheshire and Merseyside ICB - 01F	Sub-ICB, former CCGs	Persons	All ages			Dec 2023	26.85					3,500	13035		No significant change	2nd lowest quintile		20230012	New data		1m
92511	Twelve-month rolling proportion of trimethoprim class prescribed antibiotic items as a ratio of trimethoprim to nitrofurantoin	E92000001	England	nE38000188	Humber and North Yorkshire ICB - 03Q	Sub-ICB, former CCGs	Persons	All ages			Dec 2023	26.78					9,771	36491		No significant change	2nd lowest quintile		20230012	New data		1m
92511	Twelve-month rolling proportion of trimethoprim class prescribed antibiotic items as a ratio of trimethoprim to nitrofurantoin	E92000001	England	nE38000187	Greater Manchester ICB - 02A	Sub-ICB, former CCGs	Persons	All ages			Dec 2023	26.63					6,024	22625		No significant change	2nd lowest quintile		20230012	New data		1m
92511	Twelve-month rolling proportion of trimethoprim class prescribed antibiotic items as a ratio of trimethoprim to nitrofurantoin	E92000001	England	nE38000034	Lancashire and South Cumbria ICB - 00X	Sub-ICB, former CCGs	Persons	All ages			Dec 2023	26.51					5,212	19659		No significant change	2nd lowest quintile		20230012	New data		1m
92511	Twelve-month rolling proportion of trimethoprim class prescribed antibiotic items as a ratio of trimethoprim to nitrofurantoin	E92000001	England	nE38000050	Lancashire and South Cumbria ICB - 01A	Sub-ICB, former CCGs	Persons	All ages			Dec 2023	26.32					9,834	37358		No significant change	2nd lowest quintile		20230012	New data		1m
92511	Twelve-month rolling proportion of trimethoprim class prescribed antibiotic items as a ratio of trimethoprim to nitrofurantoin	E92000001	England	nE38000176	North East and North Cumbria ICB - 00P	Sub-ICB, former CCGs	Persons	All ages			Dec 2023	26.31					7,552	28704		No significant change	2nd lowest quintile		20230012	New data		1m
92511	Twelve-month rolling proportion of trimethoprim class prescribed antibiotic items as a ratio of trimethoprim to nitrofurantoin	E92000001	England	nE38000194	Cheshire and Merseyside ICB - 02E	Sub-ICB, former CCGs	Persons	All ages			Dec 2023	26.2					5,448	20794		No significant change	2nd lowest quintile		20230012	New data		1m
92511	Twelve-month rolling proportion of trimethoprim class prescribed antibiotic items as a ratio of trimethoprim to nitrofurantoin	E92000001	England	nE38000161	Cheshire and Merseyside ICB - 01T	Sub-ICB, former CCGs	Persons	All ages			Dec 2023	26.09					3,910	14987		No significant change	2nd lowest quintile		20230012	New data		1m
92511	Twelve-month rolling proportion of trimethoprim class prescribed antibiotic items as a ratio of trimethoprim to nitrofurantoin	E92000001	England	nE38000201	Leicester, Leicestershire and Rutland ICB - 04V	Sub-ICB, former CCGs	Persons	All ages			Dec 2023	26.06					10,501	40301		No significant change	2nd lowest quintile		20230012	New data		1m
92511	Twelve-month rolling proportion of trimethoprim class prescribed antibiotic items as a ratio of trimethoprim to nitrofurantoin	E92000001	England	nE38000205	Greater Manchester ICB - 02H	Sub-ICB, former CCGs	Persons	All ages			Dec 2023	25.98					10,559	40646		No significant change	2nd lowest quintile		20230012	New data		1m
92511	Twelve-month rolling proportion of trimethoprim class prescribed antibiotic items as a ratio of trimethoprim to nitrofurantoin	E92000001	England	nE38000261	Derby and Derbyshire ICB - 15M	Sub-ICB, former CCGs	Persons	All ages			Dec 2023	25.87					27,661	106915		No significant change	2nd lowest quintile		20230012	New data		1m
92511	Twelve-month rolling proportion of trimethoprim class prescribed antibiotic items as a ratio of trimethoprim to nitrofurantoin	E92000001	England	nE38000262	Northamptonshire ICB - 78H	Sub-ICB, former CCGs	Persons	All ages			Dec 2023	25.78					21,393	82971		No significant change	2nd lowest quintile		20230012	New data		1m
92511	Twelve-month rolling proportion of trimethoprim class prescribed antibiotic items as a ratio of trimethoprim to nitrofurantoin	E92000001	England	nE38000246	Surrey Heartlands ICB - 92A	Sub-ICB, former CCGs	Persons	All ages			Dec 2023	25.45					26,971	105986		No significant change	2nd lowest quintile		20230012	New data		1m
92511	Twelve-month rolling proportion of trimethoprim class prescribed antibiotic items as a ratio of trimethoprim to nitrofurantoin	E92000001	England	nE38000172	Cheshire and Merseyside ICB - 01X	Sub-ICB, former CCGs	Persons	All ages			Dec 2023	25.41					5,204	20480		No significant change	2nd lowest quintile		20230012	New data		1m
92511	Twelve-month rolling proportion of trimethoprim class prescribed antibiotic items as a ratio of trimethoprim to nitrofurantoin	E92000001	England	nE38000234	North East and North Cumbria ICB - 84H	Sub-ICB, former CCGs	Persons	All ages			Dec 2023	25.37					15,076	59418		No significant change	2nd lowest quintile		20230012	New data		1m
92511	Twelve-month rolling proportion of trimethoprim class prescribed antibiotic items as a ratio of trimethoprim to nitrofurantoin	E92000001	England	nE38000258	Birmingham and Solihull ICB - 15E	Sub-ICB, former CCGs	Persons	All ages			Dec 2023	25.36					30,275	119373		No significant change	2nd lowest quintile		20230012	New data		1m
92511	Twelve-month rolling proportion of trimethoprim class prescribed antibiotic items as a ratio of trimethoprim to nitrofurantoin	E92000001	England	nE38000044	South Yorkshire ICB - 02X	Sub-ICB, former CCGs	Persons	All ages			Dec 2023	24.9					7,248	29111		No significant change	2nd lowest quintile		20230012	New data		1m
92511	Twelve-month rolling proportion of trimethoprim class prescribed antibiotic items as a ratio of trimethoprim to nitrofurantoin	E92000001	England	nE38000252	Frimley ICB - D4U1Y	Sub-ICB, former CCGs	Persons	All ages			Dec 2023	24.89					17,524	70395		No significant change	2nd lowest quintile		20230012	New data		1m
92511	Twelve-month rolling proportion of trimethoprim class prescribed antibiotic items as a ratio of trimethoprim to nitrofurantoin	E92000001	England	nE38000097	Leicester, Leicestershire and Rutland ICB - 04C	Sub-ICB, former CCGs	Persons	All ages			Dec 2023	24.64					6,427	26082	<span class="tooltipValueNote">* Value for CCG based on the GPs belonging to the CCG since boundary change April 2019</span>	No significant change	2nd lowest quintile		20230012	New data		1m
92511	Twelve-month rolling proportion of trimethoprim class prescribed antibiotic items as a ratio of trimethoprim to nitrofurantoin	E92000001	England	nE38000163	North East and North Cumbria ICB - 00N	Sub-ICB, former CCGs	Persons	All ages			Dec 2023	24.47					3,665	14975		No significant change	2nd lowest quintile		20230012	New data		1m
92511	Twelve-month rolling proportion of trimethoprim class prescribed antibiotic items as a ratio of trimethoprim to nitrofurantoin	E92000001	England	nE38000223	Buckinghamshire, Oxfordshire and Berkshire West ICB - 14Y	Sub-ICB, former CCGs	Persons	All ages			Dec 2023	24.44					14,122	57775		No significant change	Lowest quintile		20230012	New data		1m
92511	Twelve-month rolling proportion of trimethoprim class prescribed antibiotic items as a ratio of trimethoprim to nitrofurantoin	E92000001	England	nE38000045	Dorset ICB - 11J	Sub-ICB, former CCGs	Persons	All ages			Dec 2023	24.32					21,910	90093		No significant change	Lowest quintile		20230012	New data		1m
92511	Twelve-month rolling proportion of trimethoprim class prescribed antibiotic items as a ratio of trimethoprim to nitrofurantoin	E92000001	England	nE38000215	North East and North Cumbria ICB - 01H	Sub-ICB, former CCGs	Persons	All ages			Dec 2023	24.24					8,136	33568		No significant change	Lowest quintile		20230012	New data		1m
92511	Twelve-month rolling proportion of trimethoprim class prescribed antibiotic items as a ratio of trimethoprim to nitrofurantoin	E92000001	England	nE38000240	North Central London ICB - 93C	Sub-ICB, former CCGs	Persons	All ages			Dec 2023	24.21					25,427	105025		No significant change	Lowest quintile		20230012	New data		1m
92511	Twelve-month rolling proportion of trimethoprim class prescribed antibiotic items as a ratio of trimethoprim to nitrofurantoin	E92000001	England	nE38000014	Lancashire and South Cumbria ICB - 00Q	Sub-ICB, former CCGs	Persons	All ages			Dec 2023	24.18					5,092	21059		No significant change	Lowest quintile		20230012	New data		1m
92511	Twelve-month rolling proportion of trimethoprim class prescribed antibiotic items as a ratio of trimethoprim to nitrofurantoin	E92000001	England	nE38000244	South East London ICB - 72Q	Sub-ICB, former CCGs	Persons	All ages			Dec 2023	23.41					30,568	130591		No significant change	Lowest quintile		20230012	New data		1m
92511	Twelve-month rolling proportion of trimethoprim class prescribed antibiotic items as a ratio of trimethoprim to nitrofurantoin	E92000001	England	nE38000230	Devon ICB - 15N	Sub-ICB, former CCGs	Persons	All ages			Dec 2023	23.22					29,203	125792		No significant change	Lowest quintile		20230012	New data		1m
92511	Twelve-month rolling proportion of trimethoprim class prescribed antibiotic items as a ratio of trimethoprim to nitrofurantoin	E92000001	England	nE38000080	Greater Manchester ICB - 01D	Sub-ICB, former CCGs	Persons	All ages			Dec 2023	23.12					5,090	22016		No significant change	Lowest quintile		20230012	New data		1m
92511	Twelve-month rolling proportion of trimethoprim class prescribed antibiotic items as a ratio of trimethoprim to nitrofurantoin	E92000001	England	nE38000136	Buckinghamshire, Oxfordshire and Berkshire West ICB - 10Q	Sub-ICB, former CCGs	Persons	All ages			Dec 2023	23.11					16,415	71020		No significant change	Lowest quintile		20230012	New data		1m
92511	Twelve-month rolling proportion of trimethoprim class prescribed antibiotic items as a ratio of trimethoprim to nitrofurantoin	E92000001	England	nE38000245	South West London ICB - 36L	Sub-ICB, former CCGs	Persons	All ages			Dec 2023	22.86					28,795	125942		No significant change	Lowest quintile		20230012	New data		1m
92511	Twelve-month rolling proportion of trimethoprim class prescribed antibiotic items as a ratio of trimethoprim to nitrofurantoin	E92000001	England	nE38000146	South Yorkshire ICB - 03N	Sub-ICB, former CCGs	Persons	All ages			Dec 2023	22.46					12,971	57740		No significant change	Lowest quintile		20230012	New data		1m
92511	Twelve-month rolling proportion of trimethoprim class prescribed antibiotic items as a ratio of trimethoprim to nitrofurantoin	E92000001	England	nE38000024	Greater Manchester ICB - 00V	Sub-ICB, former CCGs	Persons	All ages			Dec 2023	22.16					4,648	20978		No significant change	Lowest quintile		20230012	New data		1m
92511	Twelve-month rolling proportion of trimethoprim class prescribed antibiotic items as a ratio of trimethoprim to nitrofurantoin	E92000001	England	nE38000255	North East London ICB - A3A8R	Sub-ICB, former CCGs	Persons	All ages			Dec 2023	22.12					31,518	142478		No significant change	Lowest quintile		20230012	New data		1m
92511	Twelve-month rolling proportion of trimethoprim class prescribed antibiotic items as a ratio of trimethoprim to nitrofurantoin	E92000001	England	nE38000225	West Yorkshire ICB - 15F	Sub-ICB, former CCGs	Persons	All ages			Dec 2023	21.15					15,301	72357		No significant change	Lowest quintile		20230012	New data		1m
92511	Twelve-month rolling proportion of trimethoprim class prescribed antibiotic items as a ratio of trimethoprim to nitrofurantoin	E92000001	England	nE38000021	Sussex ICB - 09D	Sub-ICB, former CCGs	Persons	All ages			Dec 2023	20.75					5,068	24419		No significant change	Lowest quintile		20230012	New data		1m
92511	Twelve-month rolling proportion of trimethoprim class prescribed antibiotic items as a ratio of trimethoprim to nitrofurantoin	E92000001	England	nE38000228	Lancashire and South Cumbria ICB - 01K	Sub-ICB, former CCGs	Persons	All ages			Dec 2023	20.73					6,899	33282		No significant change	Lowest quintile		20230012	New data		1m
92511	Twelve-month rolling proportion of trimethoprim class prescribed antibiotic items as a ratio of trimethoprim to nitrofurantoin	E92000001	England	nE38000243	Nottingham and Nottinghamshire ICB - 52R	Sub-ICB, former CCGs	Persons	All ages			Dec 2023	20.33					17,895	88042		No significant change	Lowest quintile		20230012	New data		1m
92511	Twelve-month rolling proportion of trimethoprim class prescribed antibiotic items as a ratio of trimethoprim to nitrofurantoin	E92000001	England	nE38000150	Somerset ICB - 11X	Sub-ICB, former CCGs	Persons	All ages			Dec 2023	19.12					8,240	43100		No significant change	Lowest quintile		20230012	New data		1m
92511	Twelve-month rolling proportion of trimethoprim class prescribed antibiotic items as a ratio of trimethoprim to nitrofurantoin	E92000001	England	nE38000251	Coventry and Warwickshire ICB - B2M3M	Sub-ICB, former CCGs	Persons	All ages			Dec 2023	18.92					18,695	98795		No significant change	Lowest quintile		20230012	New data		1m
92511	Twelve-month rolling proportion of trimethoprim class prescribed antibiotic items as a ratio of trimethoprim to nitrofurantoin	E92000001	England	nE38000221	Buckinghamshire, Oxfordshire and Berkshire West ICB - 15A	Sub-ICB, former CCGs	Persons	All ages			Dec 2023	18.72					8,598	45926		No significant change	Lowest quintile		20230012	New data		1m
92511	Twelve-month rolling proportion of trimethoprim class prescribed antibiotic items as a ratio of trimethoprim to nitrofurantoin	E92000001	England	nE38000263	Greater Manchester ICB - 01Y	Sub-ICB, former CCGs	Persons	All ages			Dec 2023	18.52					4,015	21681		No significant change	Lowest quintile		20230012	New data		1m
92511	Twelve-month rolling proportion of trimethoprim class prescribed antibiotic items as a ratio of trimethoprim to nitrofurantoin	E92000001	England	nE38000256	North West London ICB - W2U3Z	Sub-ICB, former CCGs	Persons	All ages			Dec 2023	17.38					26,865	154571		No significant change	Lowest quintile		20230012	New data		1m
