# Supplementary material for: Insights into durability against resistance from the antibiotic nitrofurantoin
Source: NPJ Antimicrob Resist. 2024 Nov 25;2:41. doi: 10.1038/s44259-024-00056-1 (PMC11588651; doi:10.1038/s44259-024-00056-1)
Supplement: Supplementary file 1 — Supplementary File S1 [file 44259_2024_56_MOESM1_ESM.zip › resistance_nitrofurantoin.csv]

Indicator ID	Indicator Name	Parent Code	Parent Name	Area Code	AreaName	Area Type	Sex	Age	Category Type	Category	Time period	Value	Lower CI 95.0 limit	Upper CI 95.0 limit	Lower CI 99.8 limit	Upper CI 99.8 limit	Count	Denominator	Value note	Recent Trend	Compared to England value or percentiles	Compared to parent value or percentiles	Time period Sortable	New data	Compared to goal	Time period range
92521	Percentage of community E. coli (or coliform) urine specimens resistant to nitrofurantoin; by quarter			E92000001	England	England	Persons	All ages			2015 Q1	5					8086	178731					20150100	New data		3m
92521	Percentage of community E. coli (or coliform) urine specimens resistant to nitrofurantoin; by quarter			E92000001	England	England	Persons	All ages			2015 Q2	4					5569	139584					20150200	New data		3m
92521	Percentage of community E. coli (or coliform) urine specimens resistant to nitrofurantoin; by quarter			E92000001	England	England	Persons	All ages			2015 Q3	2					1912	91523					20150300	New data		3m
92521	Percentage of community E. coli (or coliform) urine specimens resistant to nitrofurantoin; by quarter			E92000001	England	England	Persons	All ages			2015 Q4	3					4906	140269					20150400	New data		3m
92521	Percentage of community E. coli (or coliform) urine specimens resistant to nitrofurantoin; by quarter			E92000001	England	England	Persons	All ages			2016 Q1	3					4298	133883					20160100	New data		3m
92521	Percentage of community E. coli (or coliform) urine specimens resistant to nitrofurantoin; by quarter			E92000001	England	England	Persons	All ages			2016 Q2	3					4391	129014					20160200	New data		3m
92521	Percentage of community E. coli (or coliform) urine specimens resistant to nitrofurantoin; by quarter			E92000001	England	England	Persons	All ages			2016 Q3	3					4067	129985					20160300	New data		3m
92521	Percentage of community E. coli (or coliform) urine specimens resistant to nitrofurantoin; by quarter			E92000001	England	England	Persons	All ages			2016 Q4	3					3987	126614					20160400	New data		3m
92521	Percentage of community E. coli (or coliform) urine specimens resistant to nitrofurantoin; by quarter			E92000001	England	England	Persons	All ages			2017 Q1	3					3619	123033					20170100	New data		3m
92521	Percentage of community E. coli (or coliform) urine specimens resistant to nitrofurantoin; by quarter			E92000001	England	England	Persons	All ages			2017 Q2	3					2984	105546					20170200	New data		3m
92521	Percentage of community E. coli (or coliform) urine specimens resistant to nitrofurantoin; by quarter			E92000001	England	England	Persons	All ages			2017 Q3	3					3537	119455					20170300	New data		3m
92521	Percentage of community E. coli (or coliform) urine specimens resistant to nitrofurantoin; by quarter			E92000001	England	England	Persons	All ages			2017 Q4	3					3310	113536					20170400	New data		3m
92521	Percentage of community E. coli (or coliform) urine specimens resistant to nitrofurantoin; by quarter			E92000001	England	England	Persons	All ages			2018 Q1	3					3039	113562					20180100	New data		3m
92521	Percentage of community E. coli (or coliform) urine specimens resistant to nitrofurantoin; by quarter			E92000001	England	England	Persons	All ages			2018 Q2	3					2739	104472					20180200	New data		3m
92521	Percentage of community E. coli (or coliform) urine specimens resistant to nitrofurantoin; by quarter			E92000001	England	England	Persons	All ages			2018 Q3	3					2904	110442					20180300	New data		3m
92521	Percentage of community E. coli (or coliform) urine specimens resistant to nitrofurantoin; by quarter			E92000001	England	England	Persons	All ages			2018 Q4	3					2897	105483					20180400	New data		3m
92521	Percentage of community E. coli (or coliform) urine specimens resistant to nitrofurantoin; by quarter			E92000001	England	England	Persons	All ages			2019 Q1	3					3096	110253					20190100	New data		3m
92521	Percentage of community E. coli (or coliform) urine specimens resistant to nitrofurantoin; by quarter			E92000001	England	England	Persons	All ages			2019 Q2	3					2708	102867					20190200	New data		3m
92521	Percentage of community E. coli (or coliform) urine specimens resistant to nitrofurantoin; by quarter			E92000001	England	England	Persons	All ages			2019 Q3	3					2859	111575					20190300	New data		3m
92521	Percentage of community E. coli (or coliform) urine specimens resistant to nitrofurantoin; by quarter			E92000001	England	England	Persons	All ages			2019 Q4	3					2700	104896					20190400	New data		3m
92521	Percentage of community E. coli (or coliform) urine specimens resistant to nitrofurantoin; by quarter			E92000001	England	England	Persons	All ages			2020 Q1	3					2395	93895					20200100	New data		3m
92521	Percentage of community E. coli (or coliform) urine specimens resistant to nitrofurantoin; by quarter			E92000001	England	England	Persons	All ages			2020 Q2	3					1424	49481					20200200	New data		3m
92521	Percentage of community E. coli (or coliform) urine specimens resistant to nitrofurantoin; by quarter			E92000001	England	England	Persons	All ages			2020 Q3	3					1938	76887					20200300	New data		3m
92521	Percentage of community E. coli (or coliform) urine specimens resistant to nitrofurantoin; by quarter			E92000001	England	England	Persons	All ages			2020 Q4	3					2087	75611					20200400	New data		3m
92521	Percentage of community E. coli (or coliform) urine specimens resistant to nitrofurantoin; by quarter			E92000001	England	England	Persons	All ages			2021 Q1	3					1974	72886					20210100	New data		3m
92521	Percentage of community E. coli (or coliform) urine specimens resistant to nitrofurantoin; by quarter			E92000001	England	England	Persons	All ages			2021 Q2	3					2076	73920					20210200	New data		3m
92521	Percentage of community E. coli (or coliform) urine specimens resistant to nitrofurantoin; by quarter			E92000001	England	England	Persons	All ages			2021 Q3	3					2242	83915					20210300	New data		3m
92521	Percentage of community E. coli (or coliform) urine specimens resistant to nitrofurantoin; by quarter			E92000001	England	England	Persons	All ages			2021 Q4	3					2381	84950					20210400	New data		3m
92521	Percentage of community E. coli (or coliform) urine specimens resistant to nitrofurantoin; by quarter			E92000001	England	England	Persons	All ages			2022 Q1	3					2228	84426					20220100	New data		3m
92521	Percentage of community E. coli (or coliform) urine specimens resistant to nitrofurantoin; by quarter			E92000001	England	England	Persons	All ages			2022 Q2	3					1975	78990					20220200	New data		3m
92521	Percentage of community E. coli (or coliform) urine specimens resistant to nitrofurantoin; by quarter			E92000001	England	England	Persons	All ages			2022 Q3	2					2710	121061					20220300	New data		3m
92521	Percentage of community E. coli (or coliform) urine specimens resistant to nitrofurantoin; by quarter			E92000001	England	England	Persons	All ages			2022 Q4	2					2641	113187					20220400	New data		3m
92521	Percentage of community E. coli (or coliform) urine specimens resistant to nitrofurantoin; by quarter			E92000001	England	England	Persons	All ages			2023 Q1	2					1879	90592					20230100	New data		3m
92521	Percentage of community E. coli (or coliform) urine specimens resistant to nitrofurantoin; by quarter			E92000001	England	England	Persons	All ages			2023 Q2	2					1937	80962					20230200	New data		3m
92521	Percentage of community E. coli (or coliform) urine specimens resistant to nitrofurantoin; by quarter			E92000001	England	England	Persons	All ages			2023 Q3	2					2129	90640					20230300	New data		3m
92521	Percentage of community E. coli (or coliform) urine specimens resistant to nitrofurantoin; by quarter			E92000001	England	England	Persons	All ages			2023 Q4	2					2096	89499					20230400	New data		3m
