# Supplementary material for: Insights into durability against resistance from the antibiotic nitrofurantoin
Source: NPJ Antimicrob Resist. 2024 Nov 25;2:41. doi: 10.1038/s44259-024-00056-1 (PMC11588651; doi:10.1038/s44259-024-00056-1)
Supplement: Supplementary file 1 — Supplementary File S1 [file 44259_2024_56_MOESM1_ESM.zip › resistance_trimethoprim.csv]

Indicator ID	Indicator Name	Parent Code	Parent Name	Area Code	AreaName	Area Type	Sex	Age	Category Type	Category	Time period	Value	Lower CI 95.0 limit	Upper CI 95.0 limit	Lower CI 99.8 limit	Upper CI 99.8 limit	Count	Denominator	Value note	Recent Trend	Compared to England value or percentiles	Compared to parent value or percentiles	Time period Sortable	New data	Compared to goal	Time period range
92519	Percentage of community E. coli (or coliform) urine specimens resistant to trimethoprim; by quarter			E92000001	England	England	Persons	All ages			2015 Q1	34					60367	179674					20150100	New data		3m
92519	Percentage of community E. coli (or coliform) urine specimens resistant to trimethoprim; by quarter			E92000001	England	England	Persons	All ages			2015 Q2	32					44096	139428					20150200	New data		3m
92519	Percentage of community E. coli (or coliform) urine specimens resistant to trimethoprim; by quarter			E92000001	England	England	Persons	All ages			2015 Q3	22					19631	90216					20150300	New data		3m
92519	Percentage of community E. coli (or coliform) urine specimens resistant to trimethoprim; by quarter			E92000001	England	England	Persons	All ages			2015 Q4	23					19410	84917					20150400	New data		3m
92519	Percentage of community E. coli (or coliform) urine specimens resistant to trimethoprim; by quarter			E92000001	England	England	Persons	All ages			2016 Q1	30					39727	133612					20160100	New data		3m
92519	Percentage of community E. coli (or coliform) urine specimens resistant to trimethoprim; by quarter			E92000001	England	England	Persons	All ages			2016 Q2	29					37827	128816					20160200	New data		3m
92519	Percentage of community E. coli (or coliform) urine specimens resistant to trimethoprim; by quarter			E92000001	England	England	Persons	All ages			2016 Q3	28					36586	129755					20160300	New data		3m
92519	Percentage of community E. coli (or coliform) urine specimens resistant to trimethoprim; by quarter			E92000001	England	England	Persons	All ages			2016 Q4	29					36244	126372					20160400	New data		3m
92519	Percentage of community E. coli (or coliform) urine specimens resistant to trimethoprim; by quarter			E92000001	England	England	Persons	All ages			2017 Q1	28					34975	122787					20170100	New data		3m
92519	Percentage of community E. coli (or coliform) urine specimens resistant to trimethoprim; by quarter			E92000001	England	England	Persons	All ages			2017 Q2	28					29027	105360					20170200	New data		3m
92519	Percentage of community E. coli (or coliform) urine specimens resistant to trimethoprim; by quarter			E92000001	England	England	Persons	All ages			2017 Q3	26					30876	119537					20170300	New data		3m
92519	Percentage of community E. coli (or coliform) urine specimens resistant to trimethoprim; by quarter			E92000001	England	England	Persons	All ages			2017 Q4	26					29272	113840					20170400	New data		3m
92519	Percentage of community E. coli (or coliform) urine specimens resistant to trimethoprim; by quarter			E92000001	England	England	Persons	All ages			2018 Q1	26					29400	113872					20180100	New data		3m
92519	Percentage of community E. coli (or coliform) urine specimens resistant to trimethoprim; by quarter			E92000001	England	England	Persons	All ages			2018 Q2	25					26430	104799					20180200	New data		3m
92519	Percentage of community E. coli (or coliform) urine specimens resistant to trimethoprim; by quarter			E92000001	England	England	Persons	All ages			2018 Q3	24					26372	110838					20180300	New data		3m
92519	Percentage of community E. coli (or coliform) urine specimens resistant to trimethoprim; by quarter			E92000001	England	England	Persons	All ages			2018 Q4	25					26115	105811					20180400	New data		3m
92519	Percentage of community E. coli (or coliform) urine specimens resistant to trimethoprim; by quarter			E92000001	England	England	Persons	All ages			2019 Q1	25					27808	110943					20190100	New data		3m
92519	Percentage of community E. coli (or coliform) urine specimens resistant to trimethoprim; by quarter			E92000001	England	England	Persons	All ages			2019 Q2	25					25298	102999					20190200	New data		3m
92519	Percentage of community E. coli (or coliform) urine specimens resistant to trimethoprim; by quarter			E92000001	England	England	Persons	All ages			2019 Q3	23					25875	111515					20190300	New data		3m
92519	Percentage of community E. coli (or coliform) urine specimens resistant to trimethoprim; by quarter			E92000001	England	England	Persons	All ages			2019 Q4	24					24971	103755					20190400	New data		3m
92519	Percentage of community E. coli (or coliform) urine specimens resistant to trimethoprim; by quarter			E92000001	England	England	Persons	All ages			2020 Q1	25					22863	92894					20200100	New data		3m
92519	Percentage of community E. coli (or coliform) urine specimens resistant to trimethoprim; by quarter			E92000001	England	England	Persons	All ages			2020 Q2	25					12394	49267					20200200	New data		3m
92519	Percentage of community E. coli (or coliform) urine specimens resistant to trimethoprim; by quarter			E92000001	England	England	Persons	All ages			2020 Q3	24					18273	76480					20200300	New data		3m
92519	Percentage of community E. coli (or coliform) urine specimens resistant to trimethoprim; by quarter			E92000001	England	England	Persons	All ages			2020 Q4	23					16887	75025					20200400	New data		3m
92519	Percentage of community E. coli (or coliform) urine specimens resistant to trimethoprim; by quarter			E92000001	England	England	Persons	All ages			2021 Q1	23					16314	72128					20210100	New data		3m
92519	Percentage of community E. coli (or coliform) urine specimens resistant to trimethoprim; by quarter			E92000001	England	England	Persons	All ages			2021 Q2	22					16246	73561					20210200	New data		3m
92519	Percentage of community E. coli (or coliform) urine specimens resistant to trimethoprim; by quarter			E92000001	England	England	Persons	All ages			2021 Q3	21					17587	83382					20210300	New data		3m
92519	Percentage of community E. coli (or coliform) urine specimens resistant to trimethoprim; by quarter			E92000001	England	England	Persons	All ages			2021 Q4	22					18243	84038					20210400	New data		3m
92519	Percentage of community E. coli (or coliform) urine specimens resistant to trimethoprim; by quarter			E92000001	England	England	Persons	All ages			2022 Q1	22					18833	84220					20220100	New data		3m
92519	Percentage of community E. coli (or coliform) urine specimens resistant to trimethoprim; by quarter			E92000001	England	England	Persons	All ages			2022 Q2	23					17755	78889					20220200	New data		3m
92519	Percentage of community E. coli (or coliform) urine specimens resistant to trimethoprim; by quarter			E92000001	England	England	Persons	All ages			2022 Q3	22					26375	119311					20220300	New data		3m
92519	Percentage of community E. coli (or coliform) urine specimens resistant to trimethoprim; by quarter			E92000001	England	England	Persons	All ages			2022 Q4	23					25209	109346					20220400	New data		3m
92519	Percentage of community E. coli (or coliform) urine specimens resistant to trimethoprim; by quarter			E92000001	England	England	Persons	All ages			2023 Q1	24					20740	86980					20230100	New data		3m
92519	Percentage of community E. coli (or coliform) urine specimens resistant to trimethoprim; by quarter			E92000001	England	England	Persons	All ages			2023 Q2	24					18422	77551					20230200	New data		3m
92519	Percentage of community E. coli (or coliform) urine specimens resistant to trimethoprim; by quarter			E92000001	England	England	Persons	All ages			2023 Q3	23					19831	86463					20230300	New data		3m
92519	Percentage of community E. coli (or coliform) urine specimens resistant to trimethoprim; by quarter			E92000001	England	England	Persons	All ages			2023 Q4	23					19789	84370					20230400	New data		3m
